# Supplementary material for: miRNome of inflammatory breast cancer
Source: BMC Res Notes. 2014 Dec 4;7:871. doi: 10.1186/1756-0500-7-871 (PMC4289319; doi:10.1186/1756-0500-7-871)
Supplement: Supplementary file 1 — Additional file 1: miRNA expression data of the patients. (XLSX 573 KB) [file 13104_2014_3400_MOESM1_ESM.xlsx]

## Sheet: mirna_expr
				nonIBC-01	nonIBC-02	nonIBC-03	nonIBC-04	nonIBC-05	nonIBC-06	nonIBC-07	nonIBC-08	IBC-01	IBC-02	nonIBC-09	nonIBC-10	IBC-03	IBC-04	nonIBC-11	nonIBC-12	nonIBC-13	nonIBC-14	IBC-05	nonIBC-15	nonIBC-16	nonIBC-17	IBC-06	IBC-07	IBC-08	IBC-09	IBC-10	IBC-11	IBC-12	IBC-13
UNIT_ID	TranscriptID	EntrezID	GeneSymbol	B110	B111	B112	B114	B118	B147	B149	B163	B169	B181	B182	B183	B184	B189	B194	B195	B202	B210	B211	B212	B214	B215	B216	B226	B249	B251	B269	B286	B287	B313
1	hsa-let-7a-2-star_st	1	hsa-let-7a-2-star_st	0.9474252	1.323336	1.544832	1.06697	1.418619	1.018184	0.8070463	1.097899	0.9451091	1.037421	0.9807773	2.170646	0.6093888	0.8209823	1.895611	1.382493	1.550366	1.01442	0.3004264	1.400547	1.795507	0.637014	1.055786	0.8495082	0.7036805	1.375062	1.652992	0.9006253	0.5164589	0.7629994
2	hsa-let-7a-star_st	2	hsa-let-7a-star_st	0.6093579	0.8686984	0.6825627	0.3637664	0.6576952	0.6067644	0.8774962	0.6909913	0.6304808	0.7572992	0.9387706	1.632727	0.8352622	0.6476235	0.7427325	0.7316108	0.8101789	0.523316	0.8535031	0.7966005	1.064951	0.7643826	0.5960798	0.6888644	0.9928665	0.5164589	1.091566	0.8987267	0.7034311	0.4788002
3	hsa-let-7a_st	3	hsa-let-7a_st	14.39046	14.4324	14.55779	14.53259	14.65095	14.35629	14.42332	14.58336	14.56295	14.28211	14.57864	14.59159	14.3244	14.12865	14.56582	14.62065	14.49485	14.53584	14.36204	14.47001	14.55146	14.38649	14.52916	14.4389	14.12303	14.2444	14.33642	14.20671	14.33475	14.53823
4	hsa-let-7b-star_st	4	hsa-let-7b-star_st	2.232074	2.764572	2.346545	3.441527	2.921995	2.805711	2.997401	1.723729	2.69146	2.953739	2.345087	3.137935	1.535123	3.340719	2.463706	2.448338	2.143028	2.026202	2.241572	2.651595	1.782208	1.806338	2.426921	1.65182	3.23649	1.929685	2.479075	2.338918	0.6677691	1.147759
5	hsa-let-7b_st	5	hsa-let-7b_st	15.07719	15.07986	15.09832	15.08275	15.0217	15.11312	15.0407	15.06349	15.10596	15.04646	15.11949	15.08589	15.02305	14.5371	15.12746	15.13553	15.0677	15.11546	15.10146	15.11782	15.14586	15.09825	15.12955	14.68321	14.50303	15.11608	15.10978	15.0829	15.09945	15.02703
6	hsa-let-7c_st	6	hsa-let-7c_st	14.17274	14.22458	14.65949	14.42667	14.39401	14.56294	14.60069	14.68983	14.70347	14.40296	14.67397	14.71015	14.24228	13.67243	14.66863	14.75867	14.41267	14.74681	14.51171	14.74674	14.71922	14.39166	14.78112	14.53701	14.24511	14.36611	14.73025	14.4266	14.4592	14.42923
7	hsa-let-7d-star_st	7	hsa-let-7d-star_st	3.076005	3.821035	3.940479	4.711024	3.972859	3.932936	3.425562	1.39024	4.041733	3.102858	4.591064	4.061522	4.131543	4.818222	4.393795	3.728249	3.73398	3.136958	3.656051	4.094522	5.24607	3.834611	3.892242	1.522733	4.73405	4.094544	2.912408	4.625981	4.54655	1.152798
8	hsa-let-7d_st	8	hsa-let-7d_st	13.58619	13.9923	13.93398	13.79782	13.6633	14.05256	14.08458	13.90373	14.09856	13.78028	13.87142	13.98202	13.80748	13.89662	13.83442	14.22454	13.43619	13.94351	13.60473	13.86929	13.87895	13.58586	13.80581	13.6946	13.8063	13.94053	13.86232	13.91974	13.66642	13.96354
9	hsa-let-7e-star_st	9	hsa-let-7e-star_st	3.584043	3.527066	2.769029	4.321741	2.890137	2.912334	3.477557	4.077673	3.173534	4.171833	3.94746	3.789649	4.288228	4.301866	4.540765	4.676235	4.441522	1.103659	5.160973	3.449701	4.969039	2.925369	4.803412	1.030533	5.368706	3.347936	3.493988	1.456411	3.438372	3.361769
10	hsa-let-7e_st	10	hsa-let-7e_st	13.92968	13.95309	13.57036	13.98887	13.87053	13.76385	13.71569	12.80653	13.75897	13.58444	13.7622	13.64756	13.65074	12.9063	13.76646	13.75485	13.45013	13.68966	13.75144	13.19179	13.73292	13.18266	13.88806	13.94405	13.85324	13.76624	13.34304	11.47275	13.22053	13.93191
11	hsa-let-7f-1-star_st	11	hsa-let-7f-1-star_st	2.016388	2.805212	1.905276	1.791267	1.380171	2.355916	1.911533	1.525159	1.257395	2.732789	2.729891	2.536345	1.518444	2.689761	1.975761	1.774294	1.892418	1.141614	3.046013	1.787045	1.935476	1.518705	2.134	1.624329	1.657158	1.449634	1.905439	0.951215	1.006368	0.9391094
12	hsa-let-7f-2-star_st	12	hsa-let-7f-2-star_st	0.8292162	1.144311	0.6825627	0.302301	1.624667	1.038777	0.5525676	0.9639646	0.9856912	0.7091109	0.903349	1.98862	0.7684155	0.9642059	1.546254	1.145907	0.9638555	1.066434	0.302905	1.559866	1.170641	0.9865035	0.8996564	1.080598	0.5768129	0.5558549	1.134419	1.033194	0.8740199	0.8149368
13	hsa-let-7f_st	13	hsa-let-7f_st	11.94045	11.98234	12.29915	12.6795	11.89903	11.70503	11.84977	12.27523	12.38702	11.71189	11.98905	12.79055	11.56198	12.31874	12.10079	13.07422	11.87592	11.76348	11.59811	12.05207	12.15166	11.26711	12.41904	12.18063	11.67866	11.26005	11.64087	11.53515	11.23378	12.43929
14	hsa-let-7g-star_st	14	hsa-let-7g-star_st	3.122093	3.779126	3.572426	4.686234	3.835823	4.66631	3.692198	3.02246	3.943189	3.604519	4.217132	4.91754	3.904456	5.186935	4.794185	5.092102	2.994956	3.376462	2.67444	3.232176	3.904912	2.462788	5.071506	2.567603	3.643924	4.288492	4.403977	3.890058	2.874885	1.757568
15	hsa-let-7g_st	15	hsa-let-7g_st	11.43076	12.18285	12.15265	12.34754	11.61874	11.94774	11.47596	11.9346	11.47173	11.36989	11.47773	12.47533	10.90512	12.08666	11.51104	12.54798	10.66766	11.39003	11.42788	11.4411	11.39352	11.34246	11.91934	11.76532	11.44557	11.61796	11.75052	11.23318	11.63906	12.31204
16	hsa-let-7i-star_st	16	hsa-let-7i-star_st	3.617697	4.933261	3.932478	3.384564	4.938056	5.906639	6.073935	3.761084	5.355995	4.360448	5.322116	4.943008	5.221044	7.166972	4.085329	4.864081	4.761005	5.208628	3.925412	5.044312	4.64103	5.60218	5.866887	0.9930198	4.417972	6.360917	6.510468	6.583462	3.446486	1.984915
17	hsa-let-7i_st	17	hsa-let-7i_st	12.83309	13.45586	13.45166	12.82988	13.19226	13.10239	13.61548	12.76265	13.3693	13.18051	12.82689	13.23414	12.7504	13.77176	12.27726	12.30838	12.36778	12.73678	12.46298	12.67332	12.63965	13.16449	13.03747	13.00503	12.37654	12.81936	13.16334	12.35758	12.60154	13.38576
18	hsa-miR-100-star_st	18	hsa-miR-100-star_st	0.9734949	1.099105	0.8612391	1.680338	0.758091	0.7966006	0.7070082	1.014181	1.012092	0.6574794	1.245627	0.6974969	1.017744	0.8719646	1.159789	0.8334812	1.326756	0.3536924	1.394537	0.5292338	0.4680111	0.956018	0.4848785	0.8949034	0.9247652	0.7247012	1.187765	0.8260874	0.716523	0.5409058
19	hsa-miR-100_st	19	hsa-miR-100_st	11.62635	10.23088	12.18819	11.85971	11.98879	11.00823	10.90719	12.97975	10.4672	12.05117	11.31495	12.02528	11.9752	9.451667	11.97801	11.89211	12.40463	12.34067	12.45487	12.85957	12.67389	12.14272	12.17378	12.59757	11.43509	11.28766	12.87259	10.5214	11.48973	12.0578
20	hsa-miR-101-star_st	20	hsa-miR-101-star_st	3.334744	3.85864	2.912792	2.382962	3.015264	2.768393	2.921585	3.203537	2.957862	2.766423	2.188357	2.811394	2.605653	3.978668	3.237162	3.381605	2.801311	2.314977	2.64308	2.393025	1.345866	2.275914	2.396804	1.69459	3.229831	2.637428	2.854566	2.695501	2.89817	2.471631
21	hsa-miR-101_st	21	hsa-miR-101_st	0.7370991	1.545203	1.392022	2.304826	1.547153	1.393265	1.160972	2.541642	1.132728	2.104342	1.48464	1.364561	1.140307	3.272424	1.317222	2.544466	1.417418	1.480386	1.458807	1.706014	0.7347917	1.717197	0.8938822	2.146297	2.234651	1.37033	1.208292	1.456411	2.287422	1.527425
22	hsa-miR-103a-2-star_st	22	hsa-miR-103a-2-star_st	4.633718	3.306706	1.86137	2.532204	3.493135	4.016778	4.095803	1.509922	3.799141	5.519999	2.95471	3.099277	4.77258	5.288701	3.53622	2.95595	4.442508	3.489719	2.35806	3.451783	3.01412	3.947188	4.351418	1.164068	3.210702	3.471467	4.757615	4.219766	3.5269	0.7803371
23	hsa-miR-103a_st	23	hsa-miR-103a_st	14.53247	14.05369	13.66487	14.17401	14.10951	14.16208	14.07466	13.70459	14.11892	14.47224	14.03555	14.34432	14.00939	14.30603	14.10784	14.04958	14.12903	14.13299	14.22577	13.91967	13.70704	14.2224	13.80683	13.8246	14.02058	14.51246	14.02466	14.38443	14.25114	14.03435
24	hsa-miR-103b_st	24	hsa-miR-103b_st	4.188971	3.864744	2.920651	6.670324	3.227131	5.468794	4.947691	2.151367	3.790749	2.945109	3.818181	5.470015	4.712286	5.308988	2.531065	5.310642	3.361769	3.259253	2.922222	3.872462	5.315481	3.883474	4.182879	2.65322	4.59096	4.854427	3.763585	3.671288	5.076155	3.072595
25	hsa-miR-105-star_st	25	hsa-miR-105-star_st	1.254467	1.151531	1.063384	0.8979232	0.9701564	0.8555756	1.347242	1.03525	0.9332091	2.41129	0.3378336	1.173817	1.055774	0.7629816	1.208778	0.9643455	1.120142	1.066434	0.9806505	0.5873381	1.150332	1.055774	1.059495	1.063161	1.095926	1.055774	0.9416821	1.556017	0.8972799	1.306802
26	hsa-miR-105_st	26	hsa-miR-105_st	1.017282	1.299444	1.172026	0.8501135	9.766109	3.012536	1.160972	1.316241	0.5477805	9.840431	0.8634833	0.6303511	0.7974503	0.8177744	1.060418	1.299935	8.511201	2.12824	0.8371431	0.3718266	0.8048188	7.095248	0.50112	1.023724	1.419684	0.8066037	1.425791	6.665053	0.8378575	0.2057242
27	hsa-miR-106a-star_st	27	hsa-miR-106a-star_st	0.7971624	0.8947394	0.9609047	0.9655586	1.06161	1.033777	0.8973252	0.6825627	0.6288993	0.8164598	0.6584266	0.3070819	0.3835277	0.8536567	0.9164739	0.8557933	1.050065	1.225415	0.7978746	0.5613021	0.9716302	0.5378525	0.7096554	0.994903	0.6911783	0.9597251	0.3919038	0.7138953	1.288384	1.359159
28	hsa-miR-106a_st	28	hsa-miR-106a_st	12.77798	12.59675	11.68729	11.96715	12.0327	12.53719	13.40319	11.71519	11.86156	12.01955	12.38152	12.02627	13.45734	14.49961	11.5656	12.4163	11.97764	12.06482	11.75573	11.37087	11.79978	12.51254	12.26903	11.39021	12.22722	12.25008	11.96406	13.52449	13.03996	12.56185
29	hsa-miR-106b-star_st	29	hsa-miR-106b-star_st	9.509871	9.617798	9.665125	9.66713	8.841078	8.968306	10.39189	8.413401	9.053421	8.353474	9.115774	8.606632	9.770965	10.86683	8.909632	8.639236	9.179676	9.585737	9.509605	9.365749	9.365257	10.21416	9.368244	6.783984	10.20421	9.704504	9.618078	11.10116	9.285878	9.041197
30	hsa-miR-106b_st	30	hsa-miR-106b_st	11.98043	12.0273	11.7131	11.56457	11.34459	11.83418	12.06019	10.551	11.81497	12.4131	11.82608	11.01136	12.34418	13.56401	11.47455	11.42837	11.53967	11.0239	11.59323	10.79554	10.82534	11.65771	11.6217	11.22137	12.57701	12.02145	11.40434	12.72724	12.07953	11.7727
31	hsa-miR-107_st	31	hsa-miR-107_st	14.13463	13.77524	13.49192	13.96829	13.7348	13.90297	13.87929	13.28561	13.87718	14.10782	13.80478	14.0195	13.76823	13.89597	13.96094	13.69182	13.76147	13.75004	13.96119	13.63671	13.44297	13.9482	13.51148	13.63109	13.7656	14.12258	13.75182	13.98244	13.99975	13.85829
32	hsa-miR-10a-star_st	32	hsa-miR-10a-star_st	3.169049	2.095954	6.844765	3.918607	4.256886	5.107643	2.164186	2.246645	6.951362	4.435161	7.605996	7.496327	4.434754	4.1802	7.15105	3.696894	4.293006	5.477616	3.957549	4.896485	4.605109	7.498411	5.162765	1.788192	5.663992	3.278747	4.307998	1.782208	4.72775	1.225381
33	hsa-miR-10a_st	33	hsa-miR-10a_st	9.298416	8.585637	12.50007	9.330634	10.00883	9.949493	8.072857	10.33576	12.54869	9.532448	12.23104	12.4797	9.602341	8.688298	11.53519	9.389698	9.49751	10.74207	9.072418	9.771843	9.835087	11.72112	10.54235	10.1256	10.00186	8.810705	10.14567	7.983683	9.736488	9.690887
34	hsa-miR-10b-star_st	34	hsa-miR-10b-star_st	6.310222	5.385537	8.003452	6.725055	6.406811	6.252979	5.576027	6.802805	6.088647	7.306965	5.928173	6.665937	6.256394	4.121542	6.297265	6.5619	6.364281	7.349195	5.750876	6.749268	7.501957	5.605401	6.927755	2.639976	6.159441	6.305821	6.945169	5.815481	5.807589	6.138366
35	hsa-miR-10b_st	35	hsa-miR-10b_st	10.55217	9.576998	11.50018	10.55644	10.29027	9.952882	8.942487	11.35642	9.998212	10.94792	9.728844	10.73501	9.75948	7.45708	9.59166	10.38153	9.905637	11.25777	10.11753	10.94543	11.51968	9.824981	10.50685	10.6936	9.452155	9.92287	10.97304	8.860331	9.663832	10.27257
36	hsa-miR-1178_st	36	hsa-miR-1178_st	0.4684268	0.4234423	0.3718266	0.2744365	0.6767579	0.1662509	0.3718266	0.5983915	0.4020122	0.7637699	0.4982996	0.608819	0.4599828	0.2952868	0.4599828	0.4982996	0.4857442	0.4526118	0.481032	0.5260945	0.8362974	1.067068	0.4883009	0.6585612	0.4780254	0.5164589	0.2656286	0.5892533	0.9068077	0.01219147
37	hsa-miR-1179_st	37	hsa-miR-1179_st	2.205926	2.135336	1.626144	1.104716	2.128944	1.751129	1.418446	1.500774	1.758168	1.760122	1.229198	1.460567	2.236215	2.225954	1.8626	2.008574	1.816316	2.166521	1.139307	1.537648	1.298246	1.710973	1.058386	1.706254	1.580075	1.67972	1.73287	1.438965	1.616545	1.722505
38	hsa-miR-1180_st	38	hsa-miR-1180_st	8.218959	7.169032	5.963152	8.602293	7.955174	6.521016	7.732343	5.796528	7.797047	7.118053	8.058504	8.508134	7.119719	8.842411	9.044249	7.555857	7.396291	7.973504	7.122286	7.072426	8.41506	7.19226	8.235349	4.474572	7.732343	9.125558	7.100658	8.04319	7.72165	7.72265
39	hsa-miR-1181_st	39	hsa-miR-1181_st	2.197119	1.98862	1.752306	2.270867	2.337444	1.766975	1.109181	2.162489	1.761126	1.894742	2.42005	2.217025	2.888974	1.694052	1.428584	1.829525	2.183552	1.352224	1.369471	1.772091	2.343746	1.259056	1.772091	0.6777318	1.688095	1.018131	1.109181	1.144311	1.390009	1.445934
40	hsa-miR-1182_st	40	hsa-miR-1182_st	1.576398	1.510339	2.365859	1.771165	2.345944	2.213549	2.293065	0.9734541	2.880819	1.97134	1.612756	1.424101	1.838841	3.019624	1.485276	2.07363	1.905276	1.83893	2.263158	2.027301	0.9198503	1.268616	1.612961	0.7369387	1.978038	1.544579	1.603156	2.139875	2.14006	0.7638977
41	hsa-miR-1183_st	41	hsa-miR-1183_st	4.22568	2.899859	3.057591	3.072856	1.653641	3.046013	3.303364	2.541642	2.981687	3.36872	3.112076	2.23736	3.510704	4.118075	2.101002	3.297673	2.162463	2.713733	3.207558	2.662812	3.109716	3.147112	2.931251	0.9999197	2.794211	3.382633	2.827373	2.346108	3.331254	1.573078
42	hsa-miR-1184_st	42	hsa-miR-1184_st	3.051824	2.188448	2.57798	3.203775	2.261588	3.040311	3.258413	3.222946	3.131109	4.175868	2.996009	2.451589	3.043325	2.761689	3.433019	3.181606	3.99976	4.600313	3.309148	3.31391	1.709059	3.893395	3.938847	5.350639	3.056661	2.490164	3.539961	3.157372	3.269136	3.50289
43	hsa-miR-1185_st	43	hsa-miR-1185_st	0.3623154	0.3772386	1.122819	0.5434885	0.5744106	0.5744106	1.062377	0.9759492	1.56668	0.5271044	0.6579423	0.7540029	0.7383196	0.7449613	0.9004246	1.011874	0.7082762	0.837504	0.4413351	0.7373	0.4064081	0.5667439	0.3346444	0.7984893	0.6213485	0.5225306	0.4023666	0.7237095	1.256434	0.7081857
44	hsa-miR-1193_st	44	hsa-miR-1193_st	1.181656	0.9204579	0.8825136	1.337777	0.9471176	1.018531	1.492553	1.054799	0.5884139	2.402386	1.044989	1.288365	1.526186	1.249302	1.437736	1.365776	1.342072	2.141798	1.394537	1.241064	1.31586	0.8629885	0.9890609	2.069	1.456411	0.5752075	1.848906	0.7128367	0.7427325	0.7674862
45	hsa-miR-1197_st	45	hsa-miR-1197_st	0.8328656	0.6406267	0.8674601	0.491868	0.43338	0.6598812	1.024253	0.5458435	0.8452377	0.3087498	0.5784487	1.206083	1.010756	0.7238705	0.8230058	0.4142222	0.4753234	0.6169322	0.2898275	0.6542758	0.8767496	0.596608	0.3933205	0.5740728	0.8579614	0.7775691	0.8774963	0.6188622	0.820484	0.4788003
46	hsa-miR-1200_st	46	hsa-miR-1200_st	0.663226	0.4704205	0.6453696	0.3586078	0.2784139	0.3943291	0.7151941	0.6639662	0.5105875	0.4027771	0.262756	0.5739214	0.516459	0.7268286	0.4888645	0.503099	0.2294836	0.7500261	0.4515766	0.6232114	0.5415823	0.718761	0.3820104	0.4951321	0.8281708	0.59094	0.6622788	0.3376498	0.3826978	0.4416072
47	hsa-miR-1202_st	47	hsa-miR-1202_st	5.074269	4.478185	5.524993	5.122032	4.251635	4.882664	7.165065	6.107063	5.253801	5.941761	5.135162	4.784338	5.99734	6.572559	4.480774	4.608504	4.935319	5.07601	5.626917	4.708368	4.909784	5.163728	4.028972	7.576015	5.4486	5.148811	5.499117	5.659277	5.718489	2.801858
48	hsa-miR-1203_st	48	hsa-miR-1203_st	1.384258	1.033692	1.070732	0.9345208	1.192976	0.5174723	1.005439	1.331806	0.6757231	0.648132	0.7247012	1.165448	1.514798	1.584566	1.343129	1.400508	1.040884	1.23579	1.736578	1.184009	1.461822	2.026728	1.180005	0.5450608	1.01878	1.643592	0.785422	1.522556	0.7266314	1.118366
49	hsa-miR-1204_st	49	hsa-miR-1204_st	0.3003844	0.3174718	0.4924209	0.5691222	0.6643679	0.7157457	0.3775693	0.1997949	0.6651905	1.335079	0.6388459	0.686532	0.5719904	0.6475199	0.8601424	0.6157095	0.9299997	1.183844	1.166714	1.106994	0.9140104	1.152105	1.07656	1.189951	0.1997949	0.4550597	0.6873544	0.3511018	0.7484751	0.3462705
50	hsa-miR-1205_st	50	hsa-miR-1205_st	0.3623153	0.330645	0.4623183	0.5691221	0.8229746	0.4915547	0.4662095	0.3691525	0.4670287	0.3536923	0.6851552	0.2948372	0.4849238	0.6309371	0.2147433	0.4627046	0.5507607	0.6311659	0.3945408	0.47654	0.5084836	0.4574368	0.484585	0.1727981	0.2252531	0.1808978	0.3279566	0.7046255	0.2544102	0.5100011
51	hsa-miR-1206_st	51	hsa-miR-1206_st	0.464715	0.6317835	0.7130154	0.3890605	0.7878938	0.7855674	0.3607935	0.8549205	0.4960366	0.5997388	0.6669605	1.01469	0.6406289	0.5518159	0.8596009	0.6706574	0.4350142	0.5367831	0.4139974	0.6909951	0.7388599	0.4139974	0.7816494	0.6909885	0.642926	0.6406289	1.076679	0.7975945	0.516459	0.7979389
52	hsa-miR-1207-3p_st	52	hsa-miR-1207-3p_st	0.8538424	0.6120514	0.5385976	0.5069327	0.6118519	0.4939676	0.07765976	0.5314373	0.5603206	0.4466526	0.630686	0.565438	0.9704565	0.2469874	0.5385976	0.5108397	0.2792167	0.716343	0.3354524	0.5025762	0.9273501	0.5127748	0.2426572	0.7390484	0.8383008	0.5127748	0.6700195	0.3233333	0.6408876	0.7052968
53	hsa-miR-1207-5p_st	53	hsa-miR-1207-5p_st	10.05774	8.932902	9.296335	8.814571	8.431929	8.340664	9.119862	9.231	8.598301	8.71619	8.574148	8.283864	8.968842	8.302688	7.764573	8.194499	9.166355	8.454422	9.604808	9.358768	8.523516	8.941032	7.851033	9.282613	8.464005	9.061255	9.535254	9.063282	8.450387	8.671175
54	hsa-miR-1208_st	54	hsa-miR-1208_st	3.604005	3.001791	3.361769	2.78013	2.50022	2.699096	2.189275	2.118359	2.132615	2.128721	3.264871	2.961057	3.209715	4.580143	1.999403	2.613273	2.765852	3.029969	3.237906	2.328364	3.294888	2.56926	2.989198	2.190877	2.660689	2.62273	2.139551	3.53718	2.739415	1.517503
55	hsa-miR-122-star_st	55	hsa-miR-122-star_st	0.6784301	0.5228176	0.7734185	1.092281	0.5733979	0.8790263	0.4626824	1.310469	1.886551	0.5666682	0.6825629	0.6448845	0.5988847	0.6276388	1.035487	0.7427325	0.9157321	0.6276388	0.7826903	0.6649824	1.265777	1.34454	1.031453	0.7005943	0.6825629	1.33326	0.6726835	0.736962	0.5988847	0.8432485
56	hsa-miR-1224-3p_st	56	hsa-miR-1224-3p_st	1.275808	1.39049	1.828023	1.750551	1.881092	1.763958	1.933017	2.44489	1.548183	2.030469	2.067433	2.580697	1.505464	1.978102	1.149928	2.344305	1.536304	1.756491	1.885046	2.059088	1.782208	1.466401	1.39049	2.176448	1.740768	1.681434	1.138885	2.470876	1.695464	4.287886
57	hsa-miR-1224-5p_st	57	hsa-miR-1224-5p_st	5.66069	4.695605	4.852407	4.936052	5.56905	4.397058	4.967586	3.906861	5.051711	4.313935	4.667016	4.345287	5.806042	5.470746	4.660496	4.428093	5.103326	4.743018	5.417459	4.603898	4.481115	4.362118	5.041081	1.502674	4.751799	4.80086	4.747989	5.629661	5.142759	4.497427
58	hsa-miR-1225-3p_st	58	hsa-miR-1225-3p_st	2.130509	1.794324	1.544476	1.91277	2.526023	1.318231	1.564411	1.966135	1.919835	1.537032	2.982507	1.861238	2.387279	1.96018	2.057581	1.704934	1.841771	1.756492	1.491434	1.577697	2.048556	1.749269	1.477322	1.711726	2.122891	1.645844	1.947422	1.866208	1.996188	1.804125
59	hsa-miR-1225-5p_st	59	hsa-miR-1225-5p_st	7.148119	5.538107	6.075721	5.973835	6.175176	5.953006	6.563454	5.691971	6.337945	5.836658	5.620068	4.951375	6.816692	6.677792	5.527847	5.661426	5.850858	5.809651	7.199924	6.012221	5.634108	6.260372	5.488711	1.922804	6.042099	6.252752	5.84571	6.283719	5.751573	4.434554
60	hsa-miR-1226-star_st	60	hsa-miR-1226-star_st	3.975073	3.392341	3.21869	2.574779	2.344723	3.706905	3.489269	1.480274	3.827368	3.140612	3.596385	2.763169	4.208488	4.861509	1.696053	3.342937	3.52076	3.261792	4.883092	3.780298	2.734539	3.872669	3.610371	1.908969	2.277052	3.507848	2.682121	3.879611	3.737273	1.644734
61	hsa-miR-1226_st	61	hsa-miR-1226_st	2.998948	2.910682	1.703616	1.804125	4.282699	2.633304	2.658278	0.90483	1.620329	1.593064	4.805749	2.445377	2.819059	4.241264	2.709942	1.920061	2.098498	1.062706	3.064121	1.644129	2.399099	4.434606	3.259253	1.356687	4.663049	4.268986	3.040217	2.786126	2.232683	2.039697
62	hsa-miR-1227_st	62	hsa-miR-1227_st	0.6194954	1.465841	1.233713	1.145611	0.776515	1.297136	1.160972	1.12647	0.755879	1.329336	1.171751	1.198994	1.066434	1.032349	1.903175	1.712246	0.9139394	2.101165	0.7674862	0.8188763	1.435581	0.9100226	0.7499141	1.136296	1.703175	1.118265	1.27106	1.307742	0.89853	0.8422742
63	hsa-miR-1228-star_st	63	hsa-miR-1228-star_st	10.6925	9.591889	10.39058	9.369101	9.422226	8.950845	9.875981	9.800402	10.05833	10.18592	9.747157	9.34795	10.187	10.01736	8.989479	9.397579	8.970064	9.276734	11.68942	9.965676	9.630102	9.626472	9.367482	9.474739	9.704295	9.612795	9.73536	10.06554	9.003949	8.510439
64	hsa-miR-1228_st	64	hsa-miR-1228_st	3.305945	3.668694	3.439773	3.899119	3.607944	4.299439	4.114668	1.540346	4.223564	3.773326	3.143287	3.095546	3.503157	4.60986	2.048692	3.791478	2.934961	3.018644	3.941215	3.116705	4.407366	3.202795	3.233692	3.845788	3.661188	3.360792	3.282338	4.020033	3.584043	3.404823
65	hsa-miR-1229_st	65	hsa-miR-1229_st	1.388377	1.831546	1.077662	1.357758	1.741995	2.345005	2.800308	1.92649	1.289306	1.398729	3.160588	3.412198	2.738528	2.311082	2.242779	2.412395	2.68436	1.756492	2.339837	2.024492	2.941018	1.866103	1.74515	1.07229	2.688797	1.656673	2.416945	2.786126	1.011539	0.6991664
66	hsa-miR-122_st	66	hsa-miR-122_st	0.9131871	1.279624	1.275078	1.93148	0.6920989	0.8548156	0.4991817	0.8099178	0.7492826	2.077649	0.596231	1.193789	1.267936	2.574714	1.200179	0.623601	0.9585211	1.066434	3.624997	3.722306	0.2601846	0.717961	0.4010485	0.5734024	1.097055	0.717961	1.004851	0.6182609	4.51469	0.9689882
67	hsa-miR-1231_st	67	hsa-miR-1231_st	6.773257	5.482325	6.180687	5.521579	4.977742	5.295666	4.778043	4.694897	6.003507	5.744689	6.466833	5.359041	6.996174	6.856487	5.618266	5.384005	4.919419	4.934594	7.065014	5.186728	5.449061	5.678605	6.160828	2.229934	6.314902	6.205278	5.803461	6.227947	5.696096	1.942981
68	hsa-miR-1233_st	68	hsa-miR-1233_st	1.720355	0.9501954	1.049616	1.284529	0.8674808	1.492684	1.089675	0.7641137	1.207705	1.179844	1.696355	1.286553	1.457425	0.9147952	1.013723	0.9628513	1.111957	1.066434	1.437676	1.297136	1.298537	1.027371	1.244565	1.134419	1.516988	0.94482	1.106292	1.747181	0.9896222	1.200179
69	hsa-miR-1234_st	69	hsa-miR-1234_st	1.846976	1.807931	1.770222	1.524117	2.045817	2.797001	1.732693	1.07126	1.981057	1.885734	1.59618	2.549204	2.376519	1.479383	1.794461	1.018944	3.221932	1.977321	1.808975	1.182564	1.611501	1.863894	1.50478	2.790079	2.562729	1.624278	1.520383	1.782208	1.850424	3.446683
70	hsa-miR-1236_st	70	hsa-miR-1236_st	0.9126146	1.03111	0.6020647	1.184809	1.134419	0.9636495	1.443745	1.085639	2.120694	1.379726	0.4982996	0.6833998	1.535942	1.027371	0.6020647	1.094951	0.7297362	0.703832	0.3585559	0.4222158	1.485971	0.9230029	0.4507389	0.9097814	0.4128568	1.292793	0.8774962	0.9674552	1.767233	0.6366326
71	hsa-miR-1237_st	71	hsa-miR-1237_st	2.457076	1.969264	2.549306	1.961063	2.229805	2.213549	1.982405	1.480274	2.209241	2.452443	2.196041	3.110763	2.914059	2.419583	1.737419	2.301173	2.386065	2.101165	2.592407	1.054916	2.921576	1.423269	2.649646	1.416634	2.001666	1.709717	2.331653	2.636015	2.213549	1.163383
72	hsa-miR-1238_st	72	hsa-miR-1238_st	3.694288	3.493269	2.750202	2.610221	2.720652	3.25629	3.317399	1.441967	3.368127	3.543151	3.860746	3.292275	3.55163	3.97865	3.051824	3.841003	3.328088	2.027977	3.429253	3.294853	3.3472	3.881201	2.779293	2.9974	3.102374	1.393959	3.153085	3.169366	3.508605	2.071168
73	hsa-miR-124-star_st	73	hsa-miR-124-star_st	0.6663901	0.523497	0.661965	0.154654	0.5096644	0.7760028	0.3749908	0.4043673	0.3417176	0.6907289	0.4777018	0.7997647	0.3735469	5.494149	5.815517	0.4777018	0.661159	0.5404626	0.441335	0.5330083	0.3469067	0.3757912	0.8002801	0.3669059	0.1977318	0.3445383	0.6606435	1.076248	0.4958612	1.423963
74	hsa-miR-1243_st	74	hsa-miR-1243_st	1.638292	0.5572613	0.8210908	0.8876329	1.134419	1.79901	0.7785565	1.040486	0.5389608	1.056141	1.331644	1.136036	0.8379089	0.6946763	1.061243	0.7390291	1.101319	0.3536923	0.4108528	1.074699	1.220114	0.755954	0.9956723	1.134419	0.6771185	0.7363111	0.9058941	0.5783793	0.7427325	1.205415
75	hsa-miR-1244_st	75	hsa-miR-1244_st	5.66997	5.559282	6.483091	5.532519	6.142529	6.324712	7.530224	6.870023	6.483329	7.379284	6.543307	6.328142	6.558201	7.558103	5.66489	5.916399	5.622802	6.247295	6.02403	4.880291	5.027111	6.441977	5.387145	10.08597	7.960072	7.546429	5.074634	7.264098	7.576751	9.280616
76	hsa-miR-1245_st	76	hsa-miR-1245_st	0.7343194	0.9074931	0.445745	0.8065783	0.6073902	0.8015894	0.4607684	1.191077	0.856428	0.7087663	0.7247011	1.014461	0.9664381	0.6257249	0.869843	0.7372409	0.6574794	0.8761609	0.9853466	0.6352601	0.5597828	1.537665	0.8855423	0.6639078	0.6380545	0.9120686	0.4893652	0.9368581	0.9101592	1.03092
77	hsa-miR-1245b-3p_st	77	hsa-miR-1245b-3p_st	1.936833	2.328374	2.089625	1.936186	1.951714	1.758583	2.144376	2.455624	1.804125	2.213549	1.860247	1.894967	1.995042	1.692765	2.163106	2.030951	2.393241	1.756492	1.822479	1.792201	2.211098	1.957564	2.786126	1.978699	1.726704	1.873608	1.951714	1.684756	1.763601	2.332859
78	hsa-miR-1245b-5p_st	78	hsa-miR-1245b-5p_st	0.3623154	0.5085731	0.6859919	0.8217084	0.2247189	0.4066224	0.1835424	0.9535975	0.5757728	0.41527	0.5017288	0.269924	0.4703467	0.3945882	0.5294868	0.5510191	0.6764741	0.4906709	0.7680117	0.7504883	0.3583572	1.332766	0.5236092	0.6077429	0.9476127	0.531589	0.6609086	0.9297345	0.5510191	0.4977949
79	hsa-miR-1246_st	79	hsa-miR-1246_st	10.32832	8.1155	8.403072	10.01283	8.158533	10.68095	12.03639	9.375984	9.374009	9.868132	8.803335	7.569703	9.852509	11.95435	6.886681	7.545711	8.976013	7.828326	9.277733	8.585239	8.505443	10.24747	8.029594	10.34952	8.877142	8.839272	9.779449	11.83521	8.523962	6.694139
80	hsa-miR-1247_st	80	hsa-miR-1247_st	1.695776	1.60954	1.883206	3.27643	2.821284	1.79901	3.335696	1.832605	2.205791	2.075175	1.42874	2.751704	3.758455	1.362108	1.85719	2.493555	2.187384	2.778044	3.628354	4.318869	3.818384	2.617093	5.15204	1.540087	4.873566	1.527221	2.750161	2.516093	3.425724	1.276155
81	hsa-miR-1248_st	81	hsa-miR-1248_st	0.6041175	0.5696158	0.4669491	0.7023761	0.7844141	0.7315897	1.32985	0.8484672	0.7887994	0.5526414	0.8579551	0.2744518	0.6825627	1.027371	1.369057	0.410436	0.9938437	0.7872191	0.5853377	0.5741267	1.331111	1.073147	0.6787927	1.046556	0.8935792	0.685337	0.6574794	1.477724	0.4573505	0.8627787
82	hsa-miR-1249_st	82	hsa-miR-1249_st	1.885046	2.059188	1.529151	1.746641	1.75858	2.351547	1.898208	1.157773	1.914275	1.779288	1.197605	1.98862	1.918261	1.68087	1.833329	1.304244	1.680545	2.043681	2.580103	0.6842766	1.782208	1.956993	2.351409	2.556676	2.621083	1.884315	1.892114	2.786126	1.486178	1.833329
83	hsa-miR-124_st	83	hsa-miR-124_st	1.596642	1.640299	1.035193	0.8380354	0.8859668	3.519205	0.8614929	1.267322	1.647089	2.50639	0.9807772	1.657457	0.8322315	11.9702	12.85265	0.6289931	1.952336	1.735248	2.637866	1.746607	1.438618	1.621944	1.587105	0.7444141	2.90773	0.8322315	2.803537	0.9844749	1.560169	9.480749
84	hsa-miR-1250_st	84	hsa-miR-1250_st	0.5664493	1.085321	1.151956	1.036753	0.9042682	1.43774	1.160972	0.8231663	4.573561	3.253292	1.395693	1.003819	1.412576	1.458615	4.93127	0.8579734	1.440587	2.751647	0.974705	1.297136	0.8482668	1.199803	0.9917218	1.293898	0.9812405	1.016067	0.7331501	1.105946	1.700773	2.097567
85	hsa-miR-1251_st	85	hsa-miR-1251_st	1.066752	0.7831051	1.509884	2.575751	0.7592602	0.705363	1.15991	0.50865	0.7471263	0.6574794	0.7909002	0.9222263	0.716373	0.8027368	1.718405	0.4982996	0.8605897	0.6438104	0.3917028	0.7864432	0.5431411	0.6390479	0.8505183	1.241447	0.687142	0.481374	0.8991914	0.63463	0.4871655	0.7674862
86	hsa-miR-1252_st	86	hsa-miR-1252_st	0.7966005	0.9079997	0.6039295	0.6469941	0.4674017	0.8194691	1.18384	1.113122	0.5706491	0.6574794	0.7292089	0.3851839	0.6825627	0.5389839	0.8206044	0.7427325	0.6574794	0.5583713	0.771994	0.5786345	0.9636363	0.5039181	0.955691	0.7683095	1.002973	0.5209668	0.680348	0.6779324	0.7472403	1.154259
87	hsa-miR-1253_st	87	hsa-miR-1253_st	0.9816064	0.7934391	0.7460292	1.717498	0.5774678	0.9323981	0.6362541	0.7070925	0.6808591	0.8454174	0.9807774	0.5691222	0.5680022	1.668294	1.095523	0.6561054	0.6339854	0.9230167	1.046411	1.321666	0.7966006	1.242709	1.297222	0.6339854	1.079981	0.7492309	0.793277	0.3423739	1.256435	0.7920159
88	hsa-miR-1254_st	88	hsa-miR-1254_st	3.584043	3.222421	3.354917	2.987182	3.696454	5.77492	5.289255	1.98862	4.754179	4.963734	6.118458	3.774968	6.276462	6.036698	5.011073	4.659532	3.413148	4.119646	4.460743	2.917436	3.366787	4.790192	5.577044	0.4460478	3.246213	5.147644	3.454556	5.871574	4.288821	1.374892
89	hsa-miR-1255a_st	89	hsa-miR-1255a_st	2.423527	0.8945003	0.6515012	1.527314	2.633223	1.107239	1.053421	1.849872	5.832732	3.091343	3.08922	1.309724	2.023543	3.129925	2.153197	1.743191	2.588947	1.509702	3.915056	1.238297	2.356916	1.891442	1.561839	1.864433	2.123939	1.852951	2.115339	1.092675	2.322848	1.200179
90	hsa-miR-1255b_st	90	hsa-miR-1255b_st	1.940806	1.762423	1.917288	1.523245	1.722226	1.314752	1.874852	0.7255341	1.804644	2.012853	1.357558	1.300352	1.289014	2.752142	0.8830709	1.615942	2.447035	2.084351	0.9773404	1.244513	1.245486	1.346952	1.443574	2.669919	1.813424	1.294541	1.90912	1.456411	2.761354	0.8358135
91	hsa-miR-1256_st	91	hsa-miR-1256_st	0.7374123	0.9509384	0.7457859	0.7359577	0.7953215	1.121389	0.7112237	1.579773	0.5217837	1.134419	0.8242004	0.5280933	0.8815353	1.270148	0.742807	0.6817518	1.044042	0.9706714	1.560315	0.5552789	0.8960998	0.7572154	0.8409317	0.8422318	1.10806	1.183216	1.330578	0.8392025	0.6159582	1.405664
92	hsa-miR-1257_st	92	hsa-miR-1257_st	1.01685	0.9187571	1.200179	1.330586	0.9088657	0.5983357	1.358978	0.6299836	1.341663	0.9157806	1.334615	0.9910934	0.8774962	0.9529775	1.504885	1.373315	0.9356768	0.7872191	0.7674862	0.8555834	1.390299	0.8503945	0.9561114	1.332426	1.365255	1.213532	0.8554859	0.9674518	1.001034	1.398185
93	hsa-miR-1258_st	93	hsa-miR-1258_st	0.7817613	0.5503131	1.331367	1.055777	1.021785	1.034969	0.533082	1.909977	0.6548513	0.8958477	1.520392	0.7966005	1.272693	0.7771168	0.8810827	0.9307303	1.041499	0.5920606	1.274929	1.218494	1.034969	0.9439518	1.385444	1.975787	0.8386582	1.198093	1.613486	0.6029521	1.370391	1.116706
94	hsa-miR-125a-3p_st	94	hsa-miR-125a-3p_st	7.868806	7.88092	6.722451	8.235167	7.56793	8.271313	7.991786	7.254029	6.980107	7.539303	7.972577	7.508692	8.010633	7.039458	7.745914	7.798312	7.490519	8.19664	8.165106	7.064052	7.595276	6.496456	7.692754	2.698007	7.741331	7.748151	7.209406	5.529399	6.515926	7.870756
95	hsa-miR-125a-5p_st	95	hsa-miR-125a-5p_st	13.71936	13.68716	13.26266	14.01704	13.59961	13.33489	12.63751	12.93625	13.1404	12.99762	13.52169	13.20245	13.08859	12.91708	13.77113	13.50384	13.2645	13.21724	13.76229	13.2271	13.60124	12.57814	13.38339	12.70865	13.56458	13.36627	12.7666	11.58441	12.76664	12.97347
96	hsa-miR-125b-1-star_st	96	hsa-miR-125b-1-star_st	3.905656	2.888945	4.635627	4.752639	4.935061	4.627475	4.135398	6.267518	3.415142	3.993818	3.773134	4.960344	4.101388	1.557357	4.887305	5.035179	5.168806	5.764242	4.83636	5.922422	5.675947	4.635237	5.66657	1.460062	3.537637	5.317796	6.918807	3.790415	3.129011	2.887899
97	hsa-miR-125b-2-star_st	97	hsa-miR-125b-2-star_st	6.969117	7.334669	6.67645	7.69858	8.079107	8.237111	7.017476	10.04196	6.935397	7.360096	7.300937	8.404559	6.336129	7.147369	6.706983	8.184446	8.623281	8.143644	8.03065	9.12291	8.623036	8.618685	8.661595	8.86088	9.206995	8.136204	9.681261	7.03347	8.398054	7.549496
98	hsa-miR-125b_st	98	hsa-miR-125b_st	13.52281	12.91397	13.76883	13.75367	13.89598	13.48343	13.24894	14.4026	13.33675	13.88997	13.46134	13.74265	12.68385	12.2046	13.56764	13.83277	13.8256	14.03061	14.0338	14.24101	14.22572	13.79864	13.97539	14.16764	13.84385	13.71121	14.39663	12.92845	13.7564	13.68132
99	hsa-miR-126-star_st	99	hsa-miR-126-star_st	1.096167	0.7364587	0.6748034	0.6207919	0.5815128	0.8701218	0.9815403	0.9460306	0.7674862	0.2809986	0.3938715	0.6426434	0.4577363	0.6103043	1.038704	0.5784371	0.6574794	0.4326716	0.3376151	0.5741267	0.2368735	0.6007347	0.3375438	0.7427325	0.5969248	0.3376498	0.7310007	0.5698851	0.8051925	1.304223
100	hsa-miR-1260_st	100	hsa-miR-1260_st	2.723179	2.887674	2.814193	2.897946	3.965312	2.981127	1.498001	3.854627	4.356619	4.343835	4.012776	3.553597	3.559996	3.59541	3.929878	3.22408	2.817245	3.25524	4.26186	3.5202	2.992946	2.478981	4.352524	3.219498	4.206912	4.239345	3.493989	4.508607	3.574817	2.745851
101	hsa-miR-1260b_st	101	hsa-miR-1260b_st	5.494711	5.123188	5.923436	6.182296	6.788785	6.043572	6.355024	5.356297	6.915102	7.481378	7.048557	5.895056	6.357798	5.2127	6.941507	6.260698	6.258053	6.25135	7.014355	6.310109	6.8391	6.602593	6.935961	5.249838	7.111795	7.36951	5.982579	7.293098	6.741429	4.975937
102	hsa-miR-1261_st	102	hsa-miR-1261_st	0.677631	0.6762991	0.7932094	0.7302942	0.7871294	0.6934116	0.5405122	1.03525	0.8625619	0.6778958	0.6573209	0.5691221	0.6115347	0.7054687	1.128411	0.6425588	0.2624498	0.6318588	0.6100206	0.7966005	0.6979551	0.6943398	0.6574794	2.709236	0.8768032	0.4548447	0.7223155	0.5080305	0.7598571	0.8625619
103	hsa-miR-1262_st	103	hsa-miR-1262_st	1.033641	1.317611	1.623933	1.302523	0.8005931	0.5281298	0.6451638	1.303897	1.058436	0.7493439	0.8358347	1.364561	0.724107	1.044861	1.113147	1.728899	0.6370914	2.101165	0.2627945	1.914994	1.259205	1.258248	1.096316	1.113147	1.071335	1.464546	1.167859	0.9321661	4.161257	1.007161
104	hsa-miR-1263_st	104	hsa-miR-1263_st	2.395322	1.425189	2.250676	2.825448	1.134419	2.426986	2.00853	1.393983	2.763386	2.537409	0.581313	2.16342	1.311719	1.660353	1.26987	1.730364	2.691019	3.065798	1.919116	2.008557	1.789839	2.16342	1.821012	1.454153	1.828511	2.692962	2.24387	1.631212	1.560169	3.632738
105	hsa-miR-1264_st	105	hsa-miR-1264_st	0.6632259	0.6727296	0.9120411	0.7764805	0.61001	0.9613098	0.8774962	0.6770366	0.6727296	0.4909058	0.8860207	1.653087	0.804985	0.4418057	0.6479759	0.5385094	0.5552027	0.5958361	0.4971858	0.6603527	0.4213555	0.3412787	0.438223	0.6479759	0.4014106	1.147648	0.8648378	0.438223	0.6317531	0.447868
106	hsa-miR-1265_st	106	hsa-miR-1265_st	0.7681716	0.9143143	1.192705	0.5217496	0.632546	0.7677829	0.2508913	0.598323	0.3634993	0.5231394	0.8065652	0.7966006	0.7816056	0.4158477	0.6183316	1.016666	0.5365441	0.553793	0.6107822	0.637004	0.6078663	0.5644005	0.4143361	0.4579038	0.4404718	0.9575756	0.4023666	0.4909059	0.1698726	0.3751713
107	hsa-miR-1266_st	107	hsa-miR-1266_st	1.14333	1.484966	1.427867	1.328768	1.656609	2.992255	1.322112	1.962951	2.923341	2.34008	1.207378	0.8421629	1.596564	1.072899	1.794172	1.072899	2.432924	2.912787	1.373683	1.096316	1.279277	1.944238	2.155245	0.6587585	1.617552	2.367723	1.620297	2.55936	4.114108	0.6399407
108	hsa-miR-1267_st	108	hsa-miR-1267_st	0.6245463	1.054802	0.4074981	0.6306241	0.3508501	0.650295	0.5058523	0.5474899	0.8786907	1.134419	0.995612	0.7579209	0.5312936	0.6846355	0.6600832	1.316329	0.6276138	0.7485394	0.4390322	0.3408544	0.3580617	0.3405047	0.9705256	1.134419	0.3756186	0.5312936	1.011522	1.032752	0.9522992	0.9490526
109	hsa-miR-1268_st	109	hsa-miR-1268_st	9.150868	8.312171	8.687515	8.182819	7.793899	7.362644	8.060033	8.117971	8.256891	8.248101	7.783202	7.651949	8.566933	8.476122	7.205027	7.978549	7.096431	7.88949	9.406442	8.048105	7.797002	7.878108	7.371752	7.824559	7.725965	8.061247	7.973229	8.098003	8.021092	7.646247
110	hsa-miR-1268b_st	110	hsa-miR-1268b_st	8.948881	8.17992	8.120214	7.829753	7.269536	7.048931	7.710145	8.030641	7.943615	7.834039	7.384458	7.45396	8.110502	7.891007	6.930264	7.684007	6.792526	7.667951	8.939838	7.618417	7.443559	7.337673	6.738528	7.299526	7.214501	7.681409	7.663728	7.632925	7.586626	7.503028
111	hsa-miR-1269_st	111	hsa-miR-1269_st	4.288034	3.461016	1.657859	0.8475055	0.8545097	1.338063	0.4634147	0.4416149	0.4541385	6.272239	0.5091211	1.077256	0.7234899	5.398949	2.216772	0.8343206	0.8856317	0.241285	3.79678	4.912916	0.671949	0.755954	0.8856317	1.166561	0.7355226	0.565802	1.009768	2.142092	0.3841542	0.6428346
112	hsa-miR-1269b_st	112	hsa-miR-1269b_st	3.20182	2.318742	3.152581	1.301373	0.6750515	4.999689	0.5861247	0.4596628	1.344757	5.803705	0.689211	0.4417038	0.3573492	3.987148	1.164689	0.9943124	0.4299735	1.635838	3.824485	3.829071	0.343227	0.7307571	0.7344781	1.900716	0.5729058	0.5046036	0.9090594	0.8632367	0.6834127	1.019066
113	hsa-miR-126_st	113	hsa-miR-126_st	13.06492	12.46302	13.14894	13.47613	12.95268	13.06714	12.26877	12.93044	13.19599	13.01796	13.06917	13.44229	12.3198	11.60454	12.45442	13.14793	13.11923	12.89776	13.19489	13.1146	12.86062	13.43	12.3773	12.72775	12.71122	12.8452	13.38837	12.41202	13.19353	13.45046
114	hsa-miR-127-3p_st	114	hsa-miR-127-3p_st	10.84088	8.976799	9.772126	9.138584	10.87602	10.04957	10.36127	11.45954	10.17019	9.434633	10.22902	10.24537	10.04238	5.925221	7.725286	10.23936	10.34402	10.92274	9.875797	11.04209	11.06531	10.59229	11.3712	10.99483	9.41987	10.5745	11.54613	8.129929	10.01427	9.677011
115	hsa-miR-127-5p_st	115	hsa-miR-127-5p_st	4.02022	2.238268	2.762744	1.469647	4.517037	4.709807	2.841051	4.232694	4.101379	3.503212	4.029683	4.698215	4.157713	1.486082	1.364766	4.296463	4.149756	3.555814	3.493045	4.130046	4.067685	3.791478	5.865126	1.703398	2.661636	4.583012	5.39237	1.422391	3.394837	1.674649
116	hsa-miR-1270_st	116	hsa-miR-1270_st	3.35907	3.088507	3.682887	6.246004	4.211608	7.017616	6.720165	3.117039	7.630354	5.447865	5.985601	6.168967	3.387699	1.669047	5.812224	4.606318	6.277577	6.026441	3.465023	5.233985	5.461095	7.61024	5.617916	1.134419	9.577744	4.776358	5.97612	2.155414	7.81299	1.858374
117	hsa-miR-1271_st	117	hsa-miR-1271_st	7.72825	8.119487	7.69651	8.027909	8.795138	8.296694	8.717504	10.08863	7.85792	7.605763	8.810434	9.413878	8.161828	8.595634	9.208294	9.200749	8.164489	9.237229	8.004567	9.314755	9.431317	8.514286	8.78639	7.98876	9.187518	9.674554	9.677147	8.616756	7.987987	8.212253
118	hsa-miR-1272_st	118	hsa-miR-1272_st	1.678747	1.466247	2.85366	2.181544	1.819072	1.610767	1.917184	1.222188	1.607312	1.225336	2.188743	1.363588	0.5164589	1.182526	0.8336487	2.29406	0.9794159	2.493561	1.160972	2.636426	1.435581	2.617323	1.778347	1.225336	1.146539	1.540481	1.995221	1.456907	0.8290551	1.800028
119	hsa-miR-1273_st	119	hsa-miR-1273_st	0.8726435	1.088921	0.8260926	0.5734904	0.615536	0.8132184	0.1483032	0.6825627	0.8936622	0.7362016	0.9819039	0.431497	1.234618	0.5874041	1.480274	1.342621	0.66093	0.662959	0.5853377	0.8325429	0.7516657	0.7970803	0.9968173	2.655286	1.161074	1.018881	0.6986057	0.939853	0.8533537	1.062553
120	hsa-miR-1273c_st	120	hsa-miR-1273c_st	1.618875	2.760654	1.713964	1.194793	1.941298	2.935512	2.889126	2.71356	2.000318	3.38547	2.566399	2.768415	2.755004	4.005692	2.462359	2.41063	3.573159	1.898043	3.642914	2.973772	2.625846	3.008217	2.88782	2.562512	3.978012	3.425895	3.643796	3.511066	2.954188	1.925119
121	hsa-miR-1273d_st	121	hsa-miR-1273d_st	5.342993	3.510346	3.177233	2.930296	4.01537	2.799355	3.674297	2.054787	2.171607	3.222017	3.323847	2.668845	3.177971	4.631361	1.451272	3.846974	2.486218	0.6029508	2.94819	3.383447	2.514506	3.293698	1.650472	1.151835	1.647862	4.49496	1.892282	4.319157	2.823844	1.065756
122	hsa-miR-1273e_st	122	hsa-miR-1273e_st	4.617391	4.265908	3.484376	3.878703	3.912605	3.06281	4.015908	3.364156	3.879849	4.360632	3.830824	3.504624	2.872203	4.011382	2.715698	3.705598	3.011752	2.934979	3.525921	3.661188	2.726424	2.900584	3.72182	1.999993	3.99367	4.787106	3.732693	5.134585	3.765545	2.395365
123	hsa-miR-1273f_st	123	hsa-miR-1273f_st	5.014842	4.001567	3.562582	4.363743	3.83028	2.767004	3.879849	3.226964	2.769604	4.218154	3.755254	3.051824	3.733235	5.285588	2.472294	4.744116	1.55179	3.529687	5.189775	4.64983	2.932013	2.853757	3.929639	2.368924	3.501955	4.66255	3.823139	3.689097	2.932974	1.969675
124	hsa-miR-1273g_st	124	hsa-miR-1273g_st	1.612208	1.438239	1.185011	1.134419	0.6155361	0.8565937	1.309916	0.6897027	0.6513304	0.6564522	1.248085	0.7966006	0.6825627	1.425507	1.458437	1.614022	0.9591221	0.2717589	0.7508841	0.9455447	0.7895961	0.5480855	0.9621469	0.4947392	0.7859882	0.9527206	1.835426	0.8223687	1.031747	0.5714947
125	hsa-miR-1275_st	125	hsa-miR-1275_st	6.377432	6.966451	6.172207	7.16597	6.687535	7.650297	7.207368	5.242809	6.48835	7.372469	5.862391	6.847466	7.2392	7.170058	7.657553	6.111061	5.677449	7.109174	6.567204	7.087595	6.547482	6.600923	7.188654	4.555514	5.642625	7.526799	6.887432	7.454734	7.188993	5.293579
126	hsa-miR-1276_st	126	hsa-miR-1276_st	1.2128	1.384258	1.16625	1.207446	1.877151	0.8696266	1.864607	1.480274	1.301439	0.7305055	0.8533268	1.787588	1.663267	1.737659	1.246199	0.7097875	1.445769	1.277557	0.5709298	0.9291538	1.23455	1.71635	1.072324	1.09776	2.271974	1.288424	0.9505223	2.269845	1.389941	1.316812
127	hsa-miR-1277_st	127	hsa-miR-1277_st	0.8635525	1.11458	1.341736	0.5001653	1.259465	0.5730252	0.5226789	0.7326384	0.8175617	0.5684339	0.6369209	0.9906378	1.052209	0.5815408	0.7007858	0.6730119	0.6574794	0.7872191	0.6354133	0.7189201	0.4847846	0.7369056	0.2666766	1.089826	0.2762923	0.8706796	0.7884507	0.4792073	0.6580164	0.6535125
128	hsa-miR-1278_st	128	hsa-miR-1278_st	1.651561	1.098695	1.060839	0.6502364	0.9766003	0.3480222	1.18959	1.50614	0.8486004	0.77957	0.9316705	0.918691	0.9492738	0.6376849	0.6363061	0.9619523	1.265137	0.8683333	1.227028	1.081932	1.607814	1.023257	0.4631885	0.7133501	0.6207645	0.6363061	1.102372	1.151656	0.6105298	1.143187
129	hsa-miR-1279_st	129	hsa-miR-1279_st	0.6314387	0.5691188	0.568891	0.3586077	0.8689266	0.3895297	0.9776201	0.7253962	0.2084692	0.839434	0.2946246	0.4051488	1.066434	0.7375098	1.015546	0.8355921	0.2810936	1.066434	0.7763734	0.3862436	0.5929255	0.5626429	0.4435156	2.628577	0.5875628	0.8295723	0.4638719	0.6795826	0.5308759	0.5403055
130	hsa-miR-1280_st	130	hsa-miR-1280_st	6.325216	6.310061	6.816368	6.940026	7.053555	6.763551	6.530755	6.00394	7.548795	7.787821	7.610705	6.087932	6.974075	6.340997	7.14038	6.854631	6.745487	6.625347	7.515301	6.767847	7.209067	6.479563	7.450458	6.904343	7.22339	7.632854	6.356922	7.674847	7.626214	6.398229
131	hsa-miR-1281_st	131	hsa-miR-1281_st	6.934019	7.846298	6.86713	7.592311	6.982662	7.184226	6.141978	5.801738	7.059374	6.242789	6.936316	6.826724	6.49806	7.234864	6.436541	7.029394	5.269129	5.865004	6.237811	5.390228	6.957058	6.436327	6.405946	8.109232	7.016255	6.630354	6.239194	7.397002	7.127461	6.659914
132	hsa-miR-1282_st	132	hsa-miR-1282_st	0.5165026	0.5165026	0.380119	0.4015374	0.615536	0.3310558	0.8867183	0.3482395	0.4853098	0.4600332	0.9223034	0.5165026	0.8963256	0.4972302	0.5260575	0.6802618	0.488977	0.7287452	0.4842648	0.3718266	0.7750682	0.4949266	0.2758987	1.071949	0.7247011	0.6662272	0.5565538	0.4693735	0.6842585	0.4976296
133	hsa-miR-1283_st	133	hsa-miR-1283_st	0.6849871	1.272693	0.7043239	0.4555058	0.3915809	0.4215023	0.8992574	1.057011	0.543531	0.6792406	0.5200608	0.5726454	0.627875	0.7469734	0.7427325	0.9642561	0.6027917	1.262005	0.6070989	0.7966005	0.4231667	0.6593364	0.4335243	0.7644936	1.664764	0.2829621	0.6792406	0.6864764	0.7644936	1.58017
134	hsa-miR-1284_st	134	hsa-miR-1284_st	2.610343	2.855554	2.528318	2.432516	2.365194	2.866066	1.752472	1.330154	2.339384	2.417861	2.283963	3.255576	2.446425	2.162721	3.151114	2.644882	3.041773	2.690555	1.903588	2.680681	2.421201	2.381892	1.718626	1.524528	2.513113	2.29363	1.793581	2.059835	2.616917	2.769108
135	hsa-miR-1285_st	135	hsa-miR-1285_st	5.112395	5.136133	5.471756	5.902333	6.137615	5.871996	5.740686	4.467082	6.131093	6.162574	6.17231	5.081542	6.177271	5.802599	6.320063	5.711927	6.267468	5.502424	6.24735	5.74499	5.291603	6.22078	5.932461	4.335634	6.304441	6.438355	6.140105	7.163093	7.094036	5.706796
136	hsa-miR-1286_st	136	hsa-miR-1286_st	1.224791	0.7525861	1.231818	0.5691221	1.144076	1.040905	0.6388765	0.6825627	1.205029	1.388344	0.7895373	1.42255	0.825979	1.835473	0.7665133	1.477432	0.9185789	1.242454	0.9141412	1.042433	0.8614367	1.02102	0.8545897	0.7525508	1.209249	0.3648019	1.696959	1.409377	1.296088	0.8254753
137	hsa-miR-1287_st	137	hsa-miR-1287_st	6.078569	6.028002	3.841116	7.001652	7.638328	6.42985	5.915067	5.652939	6.825125	6.656974	6.047644	6.430964	6.273108	3.049823	6.564489	5.482218	6.888747	5.595801	5.84131	5.686076	6.426891	6.291812	6.418088	4.428707	6.583624	5.431918	6.739442	5.480186	4.209424	6.31883
138	hsa-miR-1288_st	138	hsa-miR-1288_st	1.066053	1.527328	1.780225	0.9035594	0.4958578	1.162395	0.8370792	0.7888908	0.9814401	1.010554	0.724701	0.5938878	0.2497309	0.9669179	0.8269317	0.570654	1.074544	0.7268264	1.066053	1.056066	1.435581	0.5888134	1.222167	0.8490605	0.3954413	1.18508	0.3178716	1.358265	0.8490605	0.6927541
139	hsa-miR-1289_st	139	hsa-miR-1289_st	1.426586	1.435257	1.049616	1.388004	1.389242	1.91954	1.401718	1.03525	1.147527	1.620121	0.9121589	0.6531004	0.8667445	2.866948	1.107908	1.252157	0.751273	1.253892	0.4801512	1.297136	0.4503414	0.8469132	0.9879336	1.050382	1.080807	0.807244	0.7934584	0.5811542	0.9069411	1.107908
140	hsa-miR-128_st	140	hsa-miR-128_st	8.848225	8.645769	8.512293	9.356689	9.389755	8.053884	9.048531	7.604467	9.278326	9.452406	10.43114	8.381104	8.178814	10.34671	9.045199	8.609793	9.374878	12.14246	9.161489	8.449783	8.694782	9.225246	8.907322	4.53525	8.66991	8.614635	8.484714	8.769842	8.835482	8.377351
141	hsa-miR-129-3p_st	141	hsa-miR-129-3p_st	4.375283	6.144588	4.107487	3.954166	4.024012	3.22392	4.245523	3.740604	3.575728	4.135402	3.856108	3.915293	3.510448	3.858695	5.038407	3.854739	3.540514	3.617167	3.683375	3.922381	3.986314	3.805785	3.49746	4.730364	4.015299	3.866376	3.721853	3.995076	3.420089	4.170937
142	hsa-miR-129-5p_st	142	hsa-miR-129-5p_st	1.785235	3.412425	0.8703745	1.946207	1.02295	2.233836	3.712097	0.8816011	1.898317	1.282272	2.252298	1.214287	2.213549	5.812232	3.229273	1.133742	2.183466	0.3575413	1.382998	1.766605	1.940631	2.141738	1.640182	0.9666675	1.678437	1.81892	2.866771	1.366337	1.418922	1.196648
143	hsa-miR-129-star_st	143	hsa-miR-129-star_st	0.366235	1.131771	0.6864824	1.423607	0.7120577	1.182628	0.8208296	0.4006877	1.399254	0.7753091	0.8852065	0.7399339	0.9740179	2.717654	1.606835	0.9241428	1.025341	0.5407028	1.576389	1.202335	1.107081	0.7598737	1.077292	1.641848	0.6299002	1.487912	1.039618	0.8987267	1.147893	1.804125
144	hsa-miR-1290_st	144	hsa-miR-1290_st	7.052818	5.880369	4.898229	7.960973	5.122001	7.727631	9.430729	4.217425	5.713866	6.154089	6.994738	3.439912	7.453034	8.009923	4.19766	3.328763	6.78204	4.931957	6.263499	5.267808	6.712076	8.827475	5.602398	3.653181	6.567028	4.699854	7.674559	8.57345	4.965676	1.049967
145	hsa-miR-1291_st	145	hsa-miR-1291_st	3.38662	2.949049	2.559351	5.758998	1.852114	4.168875	2.830892	2.541642	1.946803	3.648172	3.025295	3.076959	2.104799	6.124474	4.184134	3.631524	3.56132	4.262323	3.739362	4.220549	1.952107	4.480641	3.561866	1.737419	1.767441	3.133136	4.218297	4.263671	3.736306	0.4052744
146	hsa-miR-1292_st	146	hsa-miR-1292_st	4.771541	3.674027	3.140392	4.657586	4.430918	4.942886	5.167128	3.04423	4.56883	4.82652	4.913859	3.800351	4.928545	5.90062	4.967257	4.7536	4.572079	4.505591	5.454314	4.544912	4.602142	4.981449	5.080526	1.134419	4.491606	5.309636	4.32005	5.422048	5.589327	2.895203
147	hsa-miR-1293_st	147	hsa-miR-1293_st	0.9503629	1.173006	0.8363251	0.4746947	0.8545097	0.3796941	1.394302	1.148391	0.7802891	0.6574794	1.641018	0.4647169	2.030469	0.6905454	1.200179	1.085496	0.4460474	0.8718809	1.537927	0.7278891	0.7966006	1.455102	0.6459461	0.8964949	0.8444971	0.7247012	0.7228708	1.024493	1.560169	1.353941
148	hsa-miR-1294_st	148	hsa-miR-1294_st	1.8993	1.401356	3.112866	1.593806	2.682224	1.425799	1.122544	0.6319634	1.552575	0.6993675	1.876147	1.950192	1.79193	0.8605897	0.4911823	3.507549	3.069647	2.456546	2.067486	3.04511	1.347791	1.643324	2.409239	1.241299	1.209137	1.249222	1.508729	0.573931	1.633496	0.2272501
149	hsa-miR-1295_st	149	hsa-miR-1295_st	2.88559	3.239252	2.672617	2.282744	5.064107	5.304024	6.10111	7.555993	3.738447	3.173028	2.134722	1.754693	2.491055	4.232594	2.016981	2.62277	6.45311	3.127245	3.909713	5.212953	4.303181	4.070024	4.372184	0.7427325	3.069017	3.507615	4.707941	5.085831	6.293427	1.804125
150	hsa-miR-1296_st	150	hsa-miR-1296_st	4.010735	4.810861	4.132445	6.338991	5.603247	4.071072	4.784619	5.903226	4.678689	5.749783	4.685458	4.513461	5.066427	6.516844	5.38135	4.930449	5.062937	5.695019	6.041844	7.470585	5.718031	5.351909	6.114922	1.81426	6.539173	4.749794	4.970843	5.07579	5.457181	4.336767
151	hsa-miR-1297_st	151	hsa-miR-1297_st	0.6779643	0.64885	0.680935	0.5776609	0.3895298	0.709959	0.6117244	0.9342036	0.7540571	0.4567561	0.8621411	0.4504859	0.5639265	0.6840062	0.7427325	0.9490091	0.8066553	0.9420966	0.8043908	0.7931798	0.9438237	0.3978227	0.6195907	1.943695	0.7821192	0.556703	0.7894145	0.6971824	0.9617856	0.6336777
152	hsa-miR-1298_st	152	hsa-miR-1298_st	0.8142713	0.7674861	0.7677205	0.4056827	0.2967788	0.7011476	0.7466241	1.146264	0.6826802	0.7032195	0.5728821	1.066434	0.7820433	0.8295761	0.918283	0.6331993	1.220924	0.9146152	0.6156671	0.5147049	0.7966005	0.8755521	0.955691	0.853747	0.4681956	0.807906	0.7820433	0.8032738	1.246965	0.902386
153	hsa-miR-1299_st	153	hsa-miR-1299_st	0.9834473	1.306689	1.285026	3.19531	1.177743	0.548188	1.160972	3.153865	0.9629326	2.82848	3.211035	0.8149858	0.8387153	2.990896	4.551298	5.849225	3.543447	1.460955	0.9075942	5.88286	4.217126	2.505643	1.072631	1.822266	0.6486466	4.37334	4.830873	3.03199	2.410106	0.5636477
154	hsa-miR-1301_st	154	hsa-miR-1301_st	8.875942	8.695656	7.49486	8.154098	9.862185	8.688469	8.273906	6.665053	8.993258	8.062742	9.790384	7.978668	8.241859	8.304579	9.463348	8.002499	8.713644	8.252988	7.919827	7.835923	7.960943	9.203642	7.981033	8.57438	8.580042	9.510921	8.996934	9.905846	8.847533	8.789577
155	hsa-miR-1302_st	155	hsa-miR-1302_st	0.5301789	0.262386	0.5621706	0.6276064	0.4256428	1.089677	0.4079397	1.213852	0.2662362	0.6933035	0.7247012	0.2623078	0.5146489	0.7606604	0.481848	1.337607	0.3948323	0.5703939	0.6575217	0.5741267	1.150602	0.6560247	1.533126	1.737419	0.6542132	0.8597958	0.726055	0.6190615	0.7788455	2.055443
156	hsa-miR-1303_st	156	hsa-miR-1303_st	4.614152	4.185781	3.194468	3.548591	5.089979	4.954527	4.195385	1.513693	2.300882	2.722202	4.774314	2.65898	4.992153	4.333323	5.165967	3.27433	3.693595	3.760385	4.762324	2.861423	4.014972	4.430931	4.428743	1.102984	6.336213	1.35218	3.092916	4.508607	4.44741	1.337056
157	hsa-miR-1304_st	157	hsa-miR-1304_st	1.214033	2.545095	0.8640432	1.23945	1.271942	1.234126	1.459445	0.2977175	0.9652128	1.825463	1.608004	1.368015	1.066434	2.671685	0.746186	0.6983941	0.9421736	1.00492	0.865217	0.8725999	1.40287	0.3766159	0.6634247	2.049276	1.340114	1.515548	1.085087	2.47433	1.160165	1.696305
158	hsa-miR-1305_st	158	hsa-miR-1305_st	0.6628222	1.14989	0.8769711	0.9006921	1.261696	1.281925	1.493988	1.064967	1.37591	1.329336	1.462816	1.364561	0.8988629	1.235098	1.310639	1.018944	1.796849	1.274161	1.584604	1.130886	1.435581	1.138358	1.272693	0.9504592	1.722491	1.624808	1.516823	1.37128	1.125136	1.034043
159	hsa-miR-1306_st	159	hsa-miR-1306_st	1.889603	3.169526	2.197539	2.536821	2.913061	3.42744	3.108881	3.381983	2.517948	4.764853	1.659115	2.236085	4.067139	4.350122	3.900266	2.606012	3.418648	2.751647	1.767173	1.434395	1.915595	3.0672	2.976835	0.7241874	4.099447	4.663473	3.187466	2.594372	4.017926	0.9598949
160	hsa-miR-1307_st	160	hsa-miR-1307_st	9.46434	8.966962	7.694191	8.830062	8.813791	7.688527	9.196642	6.377828	8.854053	8.864021	8.961102	8.226946	9.496655	8.312765	9.093735	8.022871	8.835469	8.798837	9.163516	8.071953	8.802667	9.293874	8.529415	6.407866	9.78263	9.371744	8.956839	9.678993	8.374508	7.760726
161	hsa-miR-130a-star_st	161	hsa-miR-130a-star_st	1.569431	1.281056	1.800001	0.8516504	0.6590457	0.8441419	0.6281299	0.7260724	0.7433487	0.6574794	0.6938678	1.262002	0.5030802	0.8440642	0.7862421	1.127987	0.5895619	0.3452651	1.013292	0.6685125	0.7628027	0.7622651	0.1932065	0.2708517	1.090828	0.9202693	0.8188041	0.686474	0.395503	0.6281881
162	hsa-miR-130a_st	162	hsa-miR-130a_st	9.039015	10.59378	9.743454	9.749905	9.770466	10.18545	10.01667	12.20195	9.275767	10.47881	10.84325	10.07937	11.48202	12.16166	9.756467	10.43671	11.14419	10.63367	10.58724	11.42124	11.21226	10.36674	10.65164	11.27286	10.32716	9.975165	10.9701	9.250093	9.481553	10.61947
163	hsa-miR-130b-star_st	163	hsa-miR-130b-star_st	1.760916	2.203829	0.9611236	2.119099	1.443807	1.929048	2.326364	1.26309	1.276923	2.465444	1.313998	1.575871	2.228021	4.594989	2.570675	2.038986	2.109702	1.473095	1.160972	1.565503	1.271423	2.236995	1.794405	0.9226935	2.465266	1.380421	1.239686	1.446691	1.808545	1.676825
164	hsa-miR-130b_st	164	hsa-miR-130b_st	9.148887	10.69202	9.59521	9.045202	10.57916	10.91166	11.29055	9.075465	10.18513	11.82631	11.1869	10.38256	11.25014	12.33837	10.21271	9.95142	11.76894	10.7303	9.122217	9.591726	9.745706	11.45169	9.624561	10.95651	10.63876	11.37291	10.62928	11.35965	11.08291	10.20286
165	hsa-miR-132-star_st	165	hsa-miR-132-star_st	2.695656	2.550423	2.216686	3.863444	1.73669	2.355096	1.880481	1.416627	3.267093	3.729044	4.01299	3.249713	2.063938	4.401055	4.527862	3.038666	2.515025	2.837923	1.680672	4.500979	3.259008	2.8417	4.269465	0.7421653	2.960261	2.691781	3.991413	1.306653	1.418777	0.274426
166	hsa-miR-1321_st	166	hsa-miR-1321_st	0.7585135	0.9275955	0.7726619	1.012449	0.5094124	0.5821111	0.8774962	0.2841515	0.7403619	0.3946007	0.6908891	0.3623154	1.066434	0.950689	0.8328317	1.211525	0.8500608	0.721337	0.9597251	0.901351	0.5358084	1.11747	0.8866998	0.9353138	0.2594585	0.3796038	0.7842909	1.271122	0.7090403	0.3983056
167	hsa-miR-1322_st	167	hsa-miR-1322_st	0.9359808	0.9079998	0.8660659	0.7262986	0.7242552	0.7070549	0.596899	0.5340606	0.5329552	0.9243314	0.7009568	0.7966006	0.847292	1.034685	1.540187	0.9835501	0.3753958	0.7872192	0.7437419	0.3480823	0.4519462	0.8646731	0.5053546	0.4460474	0.9087898	0.6893075	0.8146558	0.3068733	0.4897052	0.8188086
168	hsa-miR-1323_st	168	hsa-miR-1323_st	2.61468	7.208068	1.957807	3.002911	4.684973	2.518984	1.226831	1.400492	2.357401	2.617074	3.62448	1.817173	3.33345	2.183341	1.988619	1.048168	1.7543	3.412886	2.891968	3.458258	2.477303	2.271109	1.637935	0.9386488	6.876682	2.883404	1.696958	3.091561	2.006291	0.8887303
169	hsa-miR-1324_st	169	hsa-miR-1324_st	1.06751	1.075034	0.7009882	0.7785237	0.7686725	0.5983357	0.6301499	0.6668432	0.5590916	0.404415	0.9214774	0.768546	0.5164589	0.5006028	1.67705	0.7644551	0.9565316	0.7872191	0.7859117	0.4602078	1.096843	0.9547945	0.6759049	0.2708735	0.6247633	0.6966466	0.6685221	0.8706722	0.7481605	1.168447
170	hsa-miR-132_st	170	hsa-miR-132_st	10.21081	10.45353	10.05616	10.25368	9.978413	9.254267	9.492334	10.842	9.955642	9.669029	10.55141	10.93047	9.78876	10.23752	11.3544	9.904159	10.24207	10.05141	10.56347	10.94441	10.59977	10.1308	10.52992	8.401421	9.987095	10.2472	10.4863	10.20834	10.05484	9.564116
171	hsa-miR-133a_st	171	hsa-miR-133a_st	1.555767	3.064942	2.218488	1.296078	1.166485	3.103534	3.282929	0.9516364	2.140108	1.836158	1.049248	1.364561	1.252698	2.194726	1.285963	2.203144	1.67109	1.087732	1.71192	2.939385	2.333157	2.101075	2.69452	1.553222	2.205959	0.7247011	3.938689	0.8381249	1.561971	1.180184
172	hsa-miR-133b_st	172	hsa-miR-133b_st	1.458175	2.827928	1.226201	2.050167	1.659819	1.745507	1.160972	1.714464	1.42906	1.380461	1.501132	3.040566	1.093787	1.783661	2.246301	1.547536	1.432771	1.765986	2.056112	2.050773	1.388293	1.571009	1.827711	0.7493625	1.705523	1.391889	1.425791	0.999224	1.171258	1.013528
173	hsa-miR-1343_st	173	hsa-miR-1343_st	1.669982	1.91031	1.072498	2.074846	1.723783	1.724714	2.124251	0.8282655	1.2755	1.91031	1.090034	1.98862	2.637783	3.167868	2.580354	1.309266	2.95754	1.384258	1.852426	2.259166	2.996958	1.443693	1.990055	0.7974588	0.7630194	1.724163	1.561997	3.266695	2.175915	0.6220458
174	hsa-miR-134_st	174	hsa-miR-134_st	8.1235	6.041087	7.044001	6.66966	8.267933	7.671326	7.369227	9.161438	6.933566	6.702467	7.772961	7.748565	7.638211	3.93947	5.006804	7.630611	7.592658	8.18933	6.60268	7.873883	7.934948	7.662262	8.303866	7.868095	6.425694	8.163994	8.669821	5.361825	7.444436	7.454283
175	hsa-miR-135a-star_st	175	hsa-miR-135a-star_st	3.254546	2.929228	3.559568	2.74161	3.183569	3.703727	4.214606	2.383859	2.316353	2.971777	2.844757	2.166201	4.263671	4.78305	1.904981	2.290555	4.036222	3.223594	4.065888	3.327651	2.245126	3.103303	4.304555	1.043047	3.432189	2.942869	4.257938	3.189884	3.405384	1.192193
176	hsa-miR-135a_st	176	hsa-miR-135a_st	0.5457864	0.6205974	0.5651232	0.3586077	0.7025143	0.476508	0.6987026	0.7150679	0.7255231	0.4489427	0.5308048	0.6016273	0.3645643	0.4664363	0.6252929	0.9015043	0.4569193	0.750337	0.5283133	0.5741266	0.8291057	0.5098194	0.3820103	1.01698	0.682738	0.5164589	0.4132386	0.4909058	0.5489641	0.4788002
177	hsa-miR-135b-star_st	177	hsa-miR-135b-star_st	1.935329	2.102875	1.372379	1.46069	1.747875	2.468071	3.56171	1.782548	1.32727	0.9927213	0.9807774	1.421596	4.441755	5.09595	4.515953	2.146894	5.424734	2.048151	1.686751	2.011024	1.769287	2.640246	1.479971	0.7427325	5.335249	0.9034746	1.775579	2.527911	1.75825	1.018578
178	hsa-miR-135b_st	178	hsa-miR-135b_st	0.6757675	0.484736	0.4057149	0.7837007	0.1828467	0.8091421	0.8546187	0.6825627	0.6471435	0.5359184	0.8167596	0.4487795	0.6596851	0.875822	0.5787147	0.4754221	0.6727117	0.5359184	0.3050597	0.773723	0.8118328	0.5290005	0.2792183	1.752651	1.336068	0.724701	0.4149082	1.156852	0.5254531	0.4788002
179	hsa-miR-136-star_st	179	hsa-miR-136-star_st	0.4762353	0.8904431	0.6474044	0.7990276	1.085225	0.5983358	0.624649	0.995026	0.7323278	0.7208112	0.8670344	0.7966006	0.3726909	1.039228	1.192689	0.728205	1.245001	0.7154217	0.8152431	0.601732	0.5761908	0.755954	0.7966006	0.8680797	0.7046962	0.6950976	0.6223211	0.9128691	0.3546773	0.6574389
180	hsa-miR-136_st	180	hsa-miR-136_st	0.4186544	0.283455	0.7145146	0.7277179	0.897151	0.4570128	0.3762651	0.6906417	0.9331051	0.5558498	0.9174238	0.6505253	0.3617713	0.4271701	0.6411029	0.7614418	0.6387701	0.9648046	1.014897	0.4144679	0.4579227	0.4375986	0.5388893	0.6411029	0.5260575	0.5164589	0.5950893	0.7526515	0.3424196	0.4788002
181	hsa-miR-137_st	181	hsa-miR-137_st	0.8669139	1.046137	0.6641952	0.9447159	1.134419	0.8872539	0.749862	0.4006877	0.500453	0.6597292	0.8628387	0.7072598	1.157088	0.2448365	0.6641952	0.9162093	0.584185	0.536783	0.3919958	0.9191951	0.6274364	0.427965	0.2878345	1.737419	0.4967454	1.097863	0.5405042	0.7688205	0.6545966	1.338316
182	hsa-miR-138-1-star_st	182	hsa-miR-138-1-star_st	5.112395	5.131508	4.189157	6.072581	5.079327	6.561616	7.642027	0.9292507	4.5975	5.418582	5.928228	4.980308	5.43804	5.259417	4.530577	4.613794	4.407264	4.552069	2.401967	5.509365	4.821436	5.672585	1.633056	2.651459	5.414182	4.943891	4.547097	4.724981	6.326991	4.495659
183	hsa-miR-138-2-star_st	183	hsa-miR-138-2-star_st	0.9597251	1.387995	1.886082	1.349776	1.47328	1.168887	1.061411	1.038987	0.9847348	1.139543	1.065296	1.070171	0.8438764	2.185752	1.175081	0.8097746	0.300751	1.756492	0.510178	0.9847348	1.036883	0.516459	0.4408152	0.7464696	0.8865387	0.7284382	0.5864128	1.144311	1.066641	0.6941563
184	hsa-miR-138_st	184	hsa-miR-138_st	3.052084	8.267227	6.144687	5.731421	5.773686	5.719133	10.93905	4.051076	6.447038	7.085032	1.259085	4.781713	5.222819	8.691762	2.49167	6.575033	4.692141	5.070335	3.142183	5.670216	5.610682	6.272464	5.690627	2.715161	4.094796	6.26439	6.420974	7.095483	5.566534	5.152605
185	hsa-miR-139-3p_st	185	hsa-miR-139-3p_st	4.049699	2.51906	3.505311	5.801499	2.013674	3.250934	3.812398	6.675197	5.154296	3.571665	4.45832	6.072952	3.86918	6.425381	2.880618	4.893745	4.218854	4.87777	6.109004	5.595435	4.60792	4.902346	4.277057	1.863904	3.075422	4.392315	5.350269	3.333773	4.430955	2.393102
186	hsa-miR-139-5p_st	186	hsa-miR-139-5p_st	7.648438	6.84785	7.660527	9.764774	7.285301	7.520762	7.400753	9.595903	8.927344	7.95839	8.73858	9.654147	7.848892	11.11953	7.174866	8.962327	8.277552	8.52639	9.896728	9.341908	8.584423	8.417286	8.171072	6.38283	6.637274	8.549752	9.317102	7.190932	8.515358	7.880733
187	hsa-miR-140-3p_st	187	hsa-miR-140-3p_st	10.99002	11.756	11.29352	11.01074	11.09063	11.43055	11.46512	12.51117	11.59026	11.82412	11.4506	11.85344	10.89735	9.404306	11.03893	11.07704	11.7828	11.94351	12.31312	12.1513	11.66785	12.19721	11.33276	12.15961	11.71432	12.66677	12.84345	12.45756	11.51069	11.61465
188	hsa-miR-140-5p_st	188	hsa-miR-140-5p_st	5.525037	6.697386	6.264029	6.714295	6.894386	6.649717	5.001377	6.425947	6.251105	6.373956	5.864884	7.289219	6.133079	5.361128	5.427029	6.80122	6.049097	5.151889	5.685406	6.010419	4.928452	6.198933	6.775271	5.275424	6.72447	6.220176	6.935973	4.861355	5.297931	6.825922
189	hsa-miR-141-star_st	189	hsa-miR-141-star_st	2.171901	2.282616	2.36178	1.804125	1.463816	2.354623	0.2106685	1.209466	1.690612	2.053979	1.597902	0.7433386	0.3682687	6.276583	0.3536922	2.65729	1.375421	0.3239133	0.959725	0.7483431	0.970817	0.5036154	3.114511	0.7888597	0.9046559	2.449471	0.9010066	0.9674121	1.165195	1.223689
190	hsa-miR-141_st	190	hsa-miR-141_st	8.745383	9.798115	9.268312	9.469418	7.780042	8.586271	7.585457	8.682339	9.299368	9.403053	8.627584	9.375219	7.544573	12.88641	8.267941	9.223146	9.050449	7.322265	9.391044	7.872697	7.700644	7.369931	9.023139	9.862185	8.961473	8.783905	5.51486	8.63223	8.920848	8.947205
191	hsa-miR-142-3p_st	191	hsa-miR-142-3p_st	0.3948368	0.5076136	0.2463729	0.4459328	0.4768548	0.4462282	0.434438	1.122575	0.604479	0.3207268	1.084911	0.9374831	0.3875078	0.7206205	0.3796364	0.554998	0.6839517	0.4078319	0.4563866	0.2507507	0.3691712	0.585775	0.4693354	1.166941	0.7668971	0.9922466	0.4348881	0.7697756	0.5654461	0.7674862
192	hsa-miR-142-5p_st	192	hsa-miR-142-5p_st	0.4871228	1.07478	0.9150338	0.6585101	0.3501181	1.029072	0.9168996	1.170796	0.4265233	1.164967	0.6712996	0.6057223	1.718024	0.6946763	0.7788386	0.5348998	1.248272	1.070943	0.9991284	0.6884364	0.7430572	0.7178934	0.8475268	1.366891	1.059085	1.13424	1.109967	1.183714	1.432427	1.409022
193	hsa-miR-143-star_st	193	hsa-miR-143-star_st	5.425415	4.253549	5.252676	5.116081	6.06214	6.822944	4.645178	4.85116	6.107179	5.100716	3.727188	6.78241	5.415231	4.285369	3.501134	6.187281	5.458418	4.769193	3.750111	4.362574	5.138239	5.595435	6.808372	4.462713	7.320751	5.73805	5.239194	2.362298	5.398521	2.603795
194	hsa-miR-143_st	194	hsa-miR-143_st	13.01056	11.82569	13.01652	12.67738	13.13591	13.046	11.41655	12.59113	12.31524	12.80015	12.16043	13.30958	12.49804	11.07247	12.04474	12.86421	12.7344	12.03797	12.32717	12.51491	12.8216	12.7077	13.12925	13.0114	14.31676	12.27489	12.52083	10.77312	12.59383	12.84893
195	hsa-miR-144-star_st	195	hsa-miR-144-star_st	1.064736	0.6126249	1.475428	1.445852	0.94568	1.056066	1.252142	0.5054851	1.281348	1.22559	0.9862297	0.6602924	0.8872121	0.7858466	1.291349	0.8339027	1.477754	1.414168	0.8586564	0.6987959	1.169588	1.118541	0.9283215	1.139078	1.255616	0.9462386	1.22559	0.7645948	0.8339027	0.5838116
196	hsa-miR-144_st	196	hsa-miR-144_st	0.8725951	0.8644999	0.5485183	0.7630785	1.09092	0.6362656	0.5389402	1.005149	0.7674862	0.9162253	1.170791	0.7784913	0.5630614	0.3764481	1.291146	0.9567134	0.4760458	0.8781866	0.612414	0.7412403	1.287787	0.8670362	0.5892632	1.072189	0.5643662	0.8156686	0.9684638	0.5818733	0.830644	1.156679
197	hsa-miR-145-star_st	197	hsa-miR-145-star_st	2.585354	1.147766	2.122878	4.328809	3.814936	2.906048	0.7382134	1.147766	1.000669	3.895586	1.876147	2.254631	2.630678	1.213529	1.849935	2.920037	3.716603	1.834829	2.166792	4.217199	3.109474	2.569676	3.389042	0.8210697	3.950109	0.9161646	3.160997	2.101165	0.8828458	0.897275
198	hsa-miR-145_st	198	hsa-miR-145_st	13.8286	12.32424	13.7926	13.89282	13.78355	13.78228	12.48405	14.19057	13.56197	13.80208	13.60016	13.89211	13.82208	11.60883	13.52887	13.50755	13.87455	13.783	13.78173	14.03474	14.10152	13.94023	14.10239	14.05186	15.04794	13.57047	14.03233	12.12433	13.92088	13.20351
199	hsa-miR-1468_st	199	hsa-miR-1468_st	1.190237	1.110187	0.6825627	0.8967632	1.209357	0.6732732	0.5595573	0.5976353	1.029805	1.303823	1.070962	0.3623153	1.840303	2.098623	0.8542364	1.695964	1.120142	0.3536923	1.591485	0.871538	0.9935482	0.9529016	0.606435	0.8090197	2.82613	0.672534	0.6873307	1.213524	1.081164	1.010013
200	hsa-miR-1469_st	200	hsa-miR-1469_st	11.36891	10.79615	11.07071	10.22246	10.7118	10.16586	10.29476	9.758499	11.26287	10.27868	10.63578	10.06813	11.30007	11.29054	9.412837	9.846693	9.860627	9.727499	12.02351	10.02448	10.49948	10.13588	10.99015	9.609859	10.94476	11.06145	10.49656	11.54055	10.51646	9.328092
201	hsa-miR-146a-star_st	201	hsa-miR-146a-star_st	0.4084248	0.941484	0.6960361	0.7128127	0.6616455	0.2957641	0.5418051	0.4467971	0.59389	0.6608844	0.8946797	0.8834839	0.7286721	0.4663415	0.7291031	0.7062934	0.87212	0.7107044	0.6673351	0.5864673	1.435581	0.755954	0.6699383	0.7888419	0.5360704	0.5076283	0.3959103	0.4549089	0.7310996	0.7724543
202	hsa-miR-146a_st	202	hsa-miR-146a_st	10.17741	12.65263	11.16409	10.18912	11.30156	11.43733	12.225	11.29674	11.18393	11.35358	10.29842	11.47871	11.61756	10.15047	9.657619	10.92443	10.76045	11.52888	11.41298	11.59079	10.86581	11.5865	10.05677	10.86583	12.25262	12.15019	12.75668	12.17893	10.34207	12.02125
203	hsa-miR-146b-3p_st	203	hsa-miR-146b-3p_st	4.202653	7.759415	3.640251	5.170986	5.946903	5.331993	5.510075	6.552816	4.089787	4.97202	6.644643	5.769925	5.712221	3.571907	4.924264	4.947693	5.294812	6.541358	6.209976	6.912228	6.17513	6.08724	5.771006	0.6544352	4.844231	6.67128	6.788386	6.636775	4.396224	3.273472
204	hsa-miR-146b-5p_st	204	hsa-miR-146b-5p_st	10.40409	12.41565	10.19087	10.21958	10.70765	10.33646	10.65901	10.51277	9.361679	10.74604	11.03454	11.03188	11.05489	8.67875	9.113304	9.986898	10.34945	10.2887	10.03778	10.92598	10.70652	10.74456	10.58413	10.82123	10.29021	11.02069	11.40964	11.58841	9.826271	10.73816
205	hsa-miR-1470_st	205	hsa-miR-1470_st	1.161497	1.292325	0.9493709	1.480274	1.239259	1.498908	1.42778	0.6412834	1.377532	1.239259	1.761941	1.7783	0.9823358	1.132211	0.8998045	0.9445044	1.332682	0.8647708	1.000571	1.244205	1.718095	1.34295	1.224981	1.401228	1.062445	1.244205	1.031825	1.388242	1.766898	1.305018
206	hsa-miR-1471_st	206	hsa-miR-1471_st	1.174674	1.385039	1.384258	1.796914	1.050356	1.384258	1.230013	1.275977	2.472127	1.384258	0.646122	1.580765	2.051059	2.961048	1.159329	1.259671	1.633056	1.384258	1.055756	1.056067	0.7744587	2.8417	0.7826224	0.9589369	1.652257	1.107548	1.010689	2.449906	1.452281	0.4788002
207	hsa-miR-147_st	207	hsa-miR-147_st	0.2259317	0.8597381	0.6183095	0.6377124	0.133045	0.4401955	0.654117	0.684772	0.4170085	0.4336424	0.532364	0.4545673	0.4043581	0.2685117	0.9597251	0.8349844	0.5192568	0.4459442	0.3404932	0.5149241	0.4924392	0.5505233	0.2437878	0.5259975	0.5937059	0.9937895	0.5069613	1.03794	0.5164589	0.818152
208	hsa-miR-147b_st	208	hsa-miR-147b_st	1.384258	3.782202	1.58975	4.605733	1.610711	1.5962	1.301967	0.6023719	1.543216	4.717299	0.9899667	4.693871	1.52172	1.400723	3.627397	1.694395	1.356514	1.356514	1.934671	1.467012	1.078418	1.455452	1.274262	1.13442	1.479871	1.451392	1.970326	1.390394	1.05142	0.822507
209	hsa-miR-148a-star_st	209	hsa-miR-148a-star_st	2.14449	4.138645	4.647896	6.357844	5.219196	5.310218	6.624838	5.267598	5.016955	6.460207	4.875734	5.336749	5.052794	4.858078	2.798995	5.561135	7.246154	6.180958	4.287285	5.281777	6.042303	5.484735	5.969161	1.002176	5.049635	5.649128	5.861699	6.388066	6.818603	4.129835
210	hsa-miR-148a_st	210	hsa-miR-148a_st	7.167419	9.53125	9.418583	10.19942	9.627769	9.028732	8.701294	8.463492	8.345884	8.822226	7.574751	8.967615	8.524878	8.457436	5.964289	9.287096	10.22494	8.315475	6.99186	8.074869	8.528099	8.462139	9.646875	6.933705	8.979858	8.177918	8.344364	9.407781	9.973579	10.02027
211	hsa-miR-148b-star_st	211	hsa-miR-148b-star_st	0.9597251	0.6574794	0.7992613	1.878685	0.6900962	1.056291	1.163633	0.6825627	0.6815262	1.251118	0.7273619	0.927649	1.008545	1.403897	0.7172676	0.9329838	0.9772883	1.140994	0.5158952	1.056066	0.6678315	0.7849137	0.5557556	0.5770959	0.7273619	0.7247011	1.13708	2.015205	0.6475074	0.8841847
212	hsa-miR-148b_st	212	hsa-miR-148b_st	8.8785	8.21629	7.96019	9.3242	8.816326	8.152321	8.477179	8.488672	8.786095	8.155947	8.207287	8.83534	7.774782	8.530552	8.710049	8.810863	8.494345	9.136578	8.452702	8.466211	8.727852	8.894859	8.284485	1.756906	8.46867	8.229097	8.017069	8.852203	8.47053	8.494345
213	hsa-miR-149-star_st	213	hsa-miR-149-star_st	11.12209	9.930878	10.69883	10.31081	9.613794	10.23719	11.33864	10.27819	10.59932	10.46266	9.811983	9.699917	10.57397	11.04246	9.061804	9.566051	9.586504	9.900593	11.77243	10.18493	10.47349	10.08549	9.530626	10.70915	10.22991	10.10034	10.07397	10.70733	9.933411	9.39653
214	hsa-miR-149_st	214	hsa-miR-149_st	11.47205	9.887406	9.232882	9.074786	11.10933	7.483139	6.564951	9.142106	10.19774	10.88793	9.201265	7.917467	7.969318	9.479262	11.36558	9.501607	10.6621	11.09168	12.8897	9.990454	10.20722	10.77772	11.75175	10.31188	9.53136	9.393908	8.509233	7.476963	7.788768	10.95782
215	hsa-miR-150-star_st	215	hsa-miR-150-star_st	6.448668	5.731046	5.262722	5.56395	5.291175	6.059876	6.12821	4.770869	5.176158	5.474804	5.148998	5.315244	6.110378	6.536786	5.940516	5.332496	4.510718	5.300916	6.286849	5.536007	5.325833	5.224335	5.373237	1.315645	5.393292	6.650492	6.074347	6.409428	5.88364	3.829192
216	hsa-miR-150_st	216	hsa-miR-150_st	10.52294	13.59285	11.57254	12.0277	12.60459	12.87092	10.49824	11.60058	12.12163	12.29646	10.20866	12.69822	11.45139	7.012222	9.33917	11.81267	11.5741	13.08973	12.34446	13.05984	11.91032	13.10474	11.20421	12.48141	8.744282	14.19464	13.80557	13.72875	11.33376	12.38251
217	hsa-miR-151-3p_st	217	hsa-miR-151-3p_st	11.18301	11.34739	10.48402	11.24309	11.0178	10.50018	11.08537	10.42628	11.02759	11.7507	10.58372	10.50946	10.45253	11.37877	10.46262	10.56433	11.98429	10.5572	10.8225	10.46913	10.48591	11.37677	10.99547	10.86544	11.55923	10.99756	10.86462	10.90115	10.89943	10.87054
218	hsa-miR-151-5p_st	218	hsa-miR-151-5p_st	13.06954	13.45415	12.65641	13.14503	13.30144	12.74745	12.48884	12.8214	13.04499	13.30389	12.50334	12.97801	12.31199	13.15524	12.46379	12.97592	13.75117	12.82815	12.69145	12.83167	12.82277	13.5135	13.17262	13.21076	13.4785	13.15755	12.96543	12.63721	12.98339	13.28722
219	hsa-miR-151b_st	219	hsa-miR-151b_st	10.16888	10.85848	9.901574	10.67659	10.7655	9.886128	9.729636	10.20826	9.860027	10.39362	9.722341	10.44993	9.50104	10.8498	9.861243	10.54692	11.66955	9.524319	9.48735	10.21067	10.05943	10.727	10.64297	10.33309	11.16377	10.21349	10.25497	9.715743	9.910989	10.35371
220	hsa-miR-152_st	220	hsa-miR-152_st	11.24944	10.47985	11.70733	9.848004	11.23317	10.30555	10.30111	10.76867	10.54695	10.48114	10.14291	10.73509	10.56078	7.473247	9.740602	10.51681	11.3989	11.02531	9.873927	10.27932	11.01823	10.61846	11.04831	10.73334	10.83009	10.22702	11.16104	8.77968	10.22344	10.82166
221	hsa-miR-1537_st	221	hsa-miR-1537_st	1.242404	1.371925	0.9101771	0.8065783	0.840237	0.8630844	0.6403506	0.6283021	1.113412	1.134706	1.085081	1.620179	0.7387737	0.9270737	1.368377	0.9983501	0.8605897	1.248919	0.8753408	1.056066	1.306032	0.9835684	0.5644957	1.316905	0.7247012	0.9523156	0.9483742	0.7778224	1.512052	0.9951006
222	hsa-miR-1538_st	222	hsa-miR-1538_st	1.51342	1.826388	0.8186138	0.7033922	0.7137265	1.935061	1.143616	1.481316	2.429067	1.211175	1.76872	1.306342	1.62013	2.183928	1.480274	1.131027	1.508794	1.090478	1.162014	1.177461	2.021531	2.295387	0.7033922	0.6737471	2.273147	1.243446	1.318365	1.089293	1.639763	0.4798423
223	hsa-miR-1539_st	223	hsa-miR-1539_st	0.9644157	0.5123042	0.7115173	0.5691221	0.8592004	0.6912234	0.8774962	1.019316	0.5531875	0.9644157	1.25978	2.107124	0.8401258	1.127321	0.3826469	0.3099164	0.8659967	0.7919098	0.9886796	0.72243	1.045885	0.3819445	0.9738846	1.134419	1.074025	0.5190661	1.051532	0.4955965	0.7427325	0.7721768
224	hsa-miR-153_st	224	hsa-miR-153_st	1.12022	1.323647	1.789843	0.6890708	1.272193	0.8465239	1.504521	2.125039	0.08899903	1.099976	0.9159828	0.9868054	1.100246	2.484878	5.176914	1.199727	1.120142	1.384258	0.432653	1.236356	0.9874181	1.689804	0.9307024	1.552103	1.401178	1.181695	0.9686397	0.8770237	1.199727	2.343499
225	hsa-miR-154-star_st	225	hsa-miR-154-star_st	1.221344	0.7393449	1.08954	1.134419	1.47328	1.221344	1.290359	0.8119498	0.7870586	1.089112	1.486821	1.233509	1.937135	1.068401	0.9508008	1.5709	2.146492	1.555966	0.8483123	1.970178	1.271916	1.832277	1.733595	3.038903	1.98862	1.04588	1.775076	1.305704	1.763677	1.200179
226	hsa-miR-154_st	226	hsa-miR-154_st	5.58477	4.017096	4.66205	5.138661	6.880361	6.294651	6.197617	8.117759	6.201072	5.728422	5.694654	6.338693	5.896842	2.060236	2.89292	6.763063	6.001868	6.291665	5.275389	7.043447	6.904117	6.280691	7.505256	3.635951	4.584705	5.960749	6.873504	4.262079	5.36533	3.878966
227	hsa-miR-155-star_st	227	hsa-miR-155-star_st	1.156789	1.074564	1.382557	0.7901638	1.021074	1.216988	1.044061	1.400126	1.540131	0.9936642	2.164186	0.5527076	1.066434	0.89174	0.8589983	0.7463019	0.8631096	1.12016	1.292666	1.463701	1.632645	0.6830235	0.8631096	1.137989	0.9277689	0.9217648	1.210437	1.064163	0.8493997	1.100427
228	hsa-miR-155_st	228	hsa-miR-155_st	11.67482	13.48495	11.66878	10.63548	12.60921	12.2928	12.85194	10.88075	11.814	12.02363	12.79422	12.45089	12.22433	8.899536	10.64745	11.55958	12.31869	13.0934	11.77704	12.52125	12.17071	12.99008	11.34867	12.50836	11.34375	13.58569	13.63856	13.76725	11.96163	13.26499
229	hsa-miR-1587_st	229	hsa-miR-1587_st	6.315044	5.947294	5.74411	5.4821	5.852312	5.817694	7.230464	6.651878	6.222747	6.44286	6.295174	5.58743	7.016758	6.38378	5.308688	5.665289	5.499887	5.984049	6.803152	5.844234	5.190281	6.107915	5.282406	4.946035	6.186997	5.613229	6.274595	6.538859	5.64878	3.452663
230	hsa-miR-15a-star_st	230	hsa-miR-15a-star_st	1.939921	2.359839	1.499923	3.155355	1.441734	1.655106	1.682365	0.9898776	2.315404	0.6621889	1.53415	3.029493	1.640126	4.583698	1.954132	2.304434	0.7457916	0.9881635	0.8850819	1.47575	1.103915	1.643324	1.698147	1.042477	1.104063	0.929074	1.766622	1.756155	1.83444	0.8481529
231	hsa-miR-15a_st	231	hsa-miR-15a_st	10.08013	10.12249	10.64296	9.852517	9.598651	9.625701	9.939842	8.83811	10.29478	9.968291	10.67028	10.7621	9.778067	11.20444	10.47024	10.12057	9.71139	9.098776	9.27235	9.363873	9.749696	9.921083	10.09896	9.360374	9.575288	9.449251	10.16981	9.577149	10.04168	10.01056
232	hsa-miR-15b-star_st	232	hsa-miR-15b-star_st	0.4348707	0.5076135	0.3439826	0.7726896	0.2319956	0.2259317	0.7297753	0.8846263	0.2196318	0.5979952	0.9272733	1.002831	0.2269797	0.3259541	0.6441084	0.9397644	0.2296247	0.6548339	0.559386	0.4898775	0.6548339	0.3926927	0.3600432	0.5640982	0.6441084	0.4557007	1.064061	1.107259	0.461278	0.8703514
233	hsa-miR-15b_st	233	hsa-miR-15b_st	12.5051	12.84373	12.60617	12.24041	12.43371	11.98476	13.07071	12.56763	12.55149	12.35056	13.21854	13.02182	12.57434	12.90581	13.12147	13.19213	12.48457	12.74584	12.96395	12.57477	13.09828	12.76871	12.36546	12.13567	12.95771	13.0565	12.23037	13.18209	12.67806	12.56993
234	hsa-miR-16-1-star_st	234	hsa-miR-16-1-star_st	0.8080485	0.440295	1.099126	0.8180263	0.4146013	0.4578136	0.5861899	0.6803871	1.256878	0.4651574	0.7126628	1.028482	1.661091	1.676138	0.9711731	0.4953251	0.6574794	0.5855742	1.109406	0.5741267	0.7708521	0.9465393	0.7520618	1.108671	0.5904896	0.7225256	0.8517479	0.3640601	0.7900442	0.7106821
235	hsa-miR-16-2-star_st	235	hsa-miR-16-2-star_st	1.585321	1.733223	2.412276	1.559857	0.8547707	1.878593	1.885553	2.068203	2.276569	1.568571	0.9639357	1.237952	0.8774963	1.338766	1.817002	0.9142498	2.20042	1.305669	1.483278	1.227584	1.452535	1.500854	1.585321	1.151373	1.940885	1.131242	0.6026646	0.5768844	0.9432441	1.217132
236	hsa-miR-16_st	236	hsa-miR-16_st	13.8118	13.96262	14.01585	13.17681	13.31994	13.84048	13.97524	13.14562	13.90895	13.76172	13.95786	13.7581	13.9263	13.98586	13.90427	13.79068	13.56438	13.48504	13.7245	13.55363	13.53413	13.97558	13.64223	13.40031	13.66146	13.77142	13.89913	14.08261	13.82611	13.88802
237	hsa-miR-17-star_st	237	hsa-miR-17-star_st	6.737361	8.110577	7.231576	8.082753	6.79313	8.885744	8.909746	8.932955	7.55126	7.98219	8.476749	8.146255	8.604473	11.28634	8.36615	8.71246	7.296175	8.111027	7.568791	8.307843	7.535667	8.250082	7.955476	3.559838	7.645025	7.915906	8.482431	9.390024	8.130184	8.420673
238	hsa-miR-17_st	238	hsa-miR-17_st	12.90704	12.74697	11.94194	12.24838	12.28335	12.76106	13.66483	12.01579	12.02272	12.23979	12.53546	12.37582	13.59233	14.68756	11.75902	12.56742	12.04823	12.25592	12.04116	11.6495	11.97675	12.70292	12.47742	11.69146	12.40284	12.38237	12.09771	13.70349	13.22554	12.73676
239	hsa-miR-181a-2-star_st	239	hsa-miR-181a-2-star_st	7.484025	8.392719	8.224966	7.949299	8.661325	8.13543	8.287685	8.289133	7.647651	7.331313	8.247171	7.840033	8.713074	9.188076	8.15136	7.91303	8.831953	7.70796	6.469018	8.061773	9.230311	8.020304	8.359503	3.685727	8.918198	7.251412	8.08362	6.849335	8.025301	6.820716
240	hsa-miR-181a-star_st	240	hsa-miR-181a-star_st	6.718936	5.888478	5.819414	5.117791	6.656974	6.625662	5.219356	6.075762	5.557301	7.408088	6.124974	6.404647	6.939149	8.125967	5.757976	6.335693	7.888178	6.87636	5.063522	6.55001	6.602509	7.134132	6.355874	2.68206	6.634927	7.518429	6.963143	6.201451	6.10536	6.082395
241	hsa-miR-181a_st	241	hsa-miR-181a_st	13.34948	13.47889	12.92161	12.96036	13.46331	13.40975	12.70967	12.665	12.87386	12.99468	13.26334	13.37532	13.25903	13.6658	13.21676	12.88022	13.99881	13.24556	13.00755	13.3287	13.82428	13.68126	12.90581	12.25918	13.46866	13.86465	13.5001	13.07673	12.95877	12.69744
242	hsa-miR-181b_st	242	hsa-miR-181b_st	12.61422	11.89354	11.41467	10.93305	12.16331	12.24275	11.72192	10.48355	11.26545	12.23971	11.69133	11.60345	12.11642	12.6087	11.37062	11.1603	13.11413	11.74678	10.38708	11.23491	12.0517	12.31396	11.5398	11.55534	11.9142	12.47295	12.02337	11.60845	11.48301	11.1373
243	hsa-miR-181c-star_st	243	hsa-miR-181c-star_st	4.045221	4.924877	3.762361	6.472252	5.213554	5.850149	5.686339	6.432503	6.926159	7.096527	6.884437	5.246306	5.190479	8.49847	7.9933	6.396194	5.514202	7.486907	5.10599	6.388804	6.110998	6.118423	6.941158	2.61416	5.717909	6.331778	6.093706	5.517797	4.954097	6.485271
244	hsa-miR-181c_st	244	hsa-miR-181c_st	8.499058	8.932778	8.300687	9.331617	8.763059	9.100817	8.047397	8.180252	7.448962	7.629865	8.496077	9.592076	9.214839	9.921283	8.761537	9.278075	9.457489	8.862396	8.06325	9.181828	9.741469	9.221642	8.627564	6.545244	9.374737	9.322289	8.670913	7.597056	8.459823	7.969245
245	hsa-miR-181d_st	245	hsa-miR-181d_st	8.374168	8.76274	8.107476	9.400496	8.621453	8.801159	8.209326	6.898506	9.452962	9.406367	9.573484	8.329811	8.559036	11.15963	9.912069	8.931849	8.741015	9.245821	7.093833	7.924093	8.531328	8.992291	9.704375	7.507585	8.793587	8.483093	7.92902	7.534963	7.51054	8.905579
246	hsa-miR-182-star_st	246	hsa-miR-182-star_st	1.096167	0.4625337	0.5260576	0.4493478	0.7777276	0.7966006	0.8715307	1.124975	1.199909	0.8406503	0.6732124	0.6768262	1.066434	2.023685	1.134638	1.00225	1.22036	0.7116958	0.6035267	0.7086911	0.9587921	0.8456798	1.633056	1.014645	0.8831971	0.516459	0.8323922	0.6658186	1.080705	1.893851
247	hsa-miR-1825_st	247	hsa-miR-1825_st	4.277018	4.142959	3.883072	4.10149	2.996958	4.350794	3.6674	4.3578	4.992153	4.145327	3.957758	4.304666	4.442927	4.253287	3.254121	4.144328	3.628428	3.036175	4.440099	2.966325	3.893303	4.266623	4.159569	5.812506	3.781221	3.838176	3.988214	4.050466	3.780585	3.935678
248	hsa-miR-1827_st	248	hsa-miR-1827_st	3.081102	3.417891	4.295399	2.009724	2.347438	2.40596	1.873839	1.11556	4.456225	1.479471	2.751451	3.399487	2.471816	2.041296	4.118661	3.974083	1.434098	2.386194	1.676251	2.172441	2.666831	3.433932	3.339264	1.955912	2.152263	1.594982	2.619309	1.782208	1.391763	3.153437
249	hsa-miR-182_st	249	hsa-miR-182_st	13.28031	12.45305	12.98562	12.97026	13.10157	12.61528	11.99237	10.67839	12.81276	13.23646	11.0137	11.75456	12.0918	13.36368	13.00294	12.85216	12.79103	11.78459	12.24948	12.36084	13.16993	13.37313	12.14001	12.15647	12.36879	12.65865	11.38197	12.5268	13.08766	13.50677
250	hsa-miR-183-star_st	250	hsa-miR-183-star_st	8.34107	6.473983	6.723441	8.189165	8.204146	7.140207	7.649716	6.044831	7.526567	8.652068	5.344033	6.576394	7.408431	8.501686	8.686123	7.333485	8.093597	7.137981	7.472689	7.572932	8.507088	9.290895	6.620643	6.379847	7.856544	8.194952	6.744858	7.998542	8.46907	8.24468
251	hsa-miR-183_st	251	hsa-miR-183_st	11.51505	9.790005	10.55232	11.28642	11.16522	10.19869	10.13637	8.759647	10.81435	10.96611	8.489312	9.534019	10.21351	11.54322	11.79609	10.84093	10.57928	9.524213	10.35154	10.46007	11.42682	11.64792	9.865135	9.285515	10.76074	10.94156	9.149273	10.74257	10.75814	10.90802
252	hsa-miR-184_st	252	hsa-miR-184_st	9.801922	2.548898	2.518162	4.352658	9.976943	13.87107	8.103441	8.54502	2.54375	8.466301	7.53864	9.203122	3.33875	3.376184	1.560496	5.08261	9.080279	6.261606	10.97747	8.353682	10.92651	5.270508	8.895938	9.827152	8.218026	7.433679	8.983858	3.957661	2.790835	6.020214
253	hsa-miR-185-star_st	253	hsa-miR-185-star_st	2.665831	3.91595	2.642922	4.109702	4.094085	3.720194	3.31623	1.249033	4.54492	2.244252	4.237086	3.049524	4.080522	2.672806	3.631332	3.753939	4.358385	3.108358	2.400341	3.922475	3.373556	4.554537	3.720194	1.134419	3.254608	4.594842	4.156892	3.192925	3.963213	0.4788003
254	hsa-miR-185_st	254	hsa-miR-185_st	12.11577	12.06938	11.38005	11.41863	12.13286	11.69016	11.44259	9.832332	12.55639	12.44705	12.03692	11.77926	11.65145	11.05971	11.74706	11.68649	12.61886	11.51556	11.4494	11.04105	11.51722	11.9409	11.50763	11.84356	12.07778	12.36093	12.23757	12.09376	12.1013	12.06867
255	hsa-miR-186-star_st	255	hsa-miR-186-star_st	0.5149559	1.124751	0.9797168	0.6372894	0.6837033	0.9066181	1.160972	0.4688549	0.6159478	0.767497	0.7928684	0.7173383	0.6825627	0.928757	0.8804628	0.7427325	0.4391682	0.7079569	0.3579947	0.8647678	0.4958677	0.6264765	0.2340682	1.805586	0.5942248	0.7664762	0.3785723	0.7415918	0.208138	0.8356534
256	hsa-miR-186_st	256	hsa-miR-186_st	1.770637	2.374556	1.655137	3.965964	3.687982	2.264355	2.307094	2.541642	2.730204	5.019044	0.9316812	1.954575	2.213549	2.457067	2.192377	2.448338	2.718382	1.521392	0.9712744	2.961173	1.533376	2.771116	2.965992	1.128669	3.129038	1.932492	2.583689	4.625528	3.026655	1.655137
257	hsa-miR-187-star_st	257	hsa-miR-187-star_st	2.44616	2.083663	1.384966	1.767681	3.135544	4.982471	1.936753	2.721807	1.925854	1.700156	1.694842	2.549204	1.936753	3.638839	1.525546	1.9945	2.829811	2.275242	4.105484	1.670735	2.448338	0.988126	2.750893	1.917583	2.201983	2.297883	1.929131	2.195045	4.54187	0.8301966
258	hsa-miR-187_st	258	hsa-miR-187_st	7.635952	6.001703	5.067242	5.226202	9.039725	11.48463	7.719814	6.435416	6.293652	5.468833	5.404459	3.595874	3.599529	9.876591	5.544029	8.953632	8.515358	6.034825	11.63117	7.486978	8.366205	8.601056	8.732969	5.836025	7.117661	8.956753	7.938573	2.449359	11.78962	0.7753482
259	hsa-miR-188-3p_st	259	hsa-miR-188-3p_st	1.899331	2.188718	1.787219	1.285237	1.804125	1.72323	2.055538	1.367269	1.550516	1.810982	1.864507	1.797599	1.804125	2.161407	2.070151	2.161407	1.027907	2.105901	1.886354	1.373061	1.078418	1.643324	2.305614	2.664048	2.906048	1.843455	1.19786	2.02804	1.796815	1.810652
260	hsa-miR-188-5p_st	260	hsa-miR-188-5p_st	4.841516	5.757976	3.860149	5.126557	4.45959	5.47931	6.815796	2.025374	5.557241	5.000307	5.257008	5.27755	6.064624	6.392597	3.558656	5.017614	5.193448	4.052743	4.641711	3.986554	4.733176	6.002127	5.485223	3.663473	6.010777	5.743431	4.857224	5.797424	5.862462	1.982433
261	hsa-miR-18a-star_st	261	hsa-miR-18a-star_st	5.023617	5.59323	3.825683	6.178437	6.337767	7.018437	8.459095	4.397943	5.057488	5.882296	6.318482	5.675722	8.226705	9.394885	6.600461	5.308434	5.759573	6.295479	5.518949	5.818556	6.013685	6.653928	5.693244	2.945579	6.709389	6.556655	6.230202	8.686664	7.627587	4.056801
262	hsa-miR-18a_st	262	hsa-miR-18a_st	9.083667	9.510921	8.004391	7.91197	9.191938	9.9047	10.22907	6.715494	7.880863	8.456516	8.424223	8.213552	10.57812	12.50737	7.174836	8.283459	7.550079	7.460529	6.866822	6.568968	7.069394	8.548359	8.070187	7.692051	9.224154	9.205397	8.032347	10.96899	9.915704	8.655596
263	hsa-miR-18b-star_st	263	hsa-miR-18b-star_st	0.8551875	0.9337732	1.046994	0.9929826	1.300615	1.092529	0.8774962	0.3804565	0.6311468	0.9854986	1.485288	1.252839	0.6826544	1.046994	1.029457	0.6280847	0.8863633	1.185716	0.2455226	1.242471	1.078418	0.5529214	0.7292824	1.300615	0.8836818	1.2419	0.8592238	0.8598288	0.9089279	0.9336816
264	hsa-miR-18b_st	264	hsa-miR-18b_st	6.059318	6.300095	4.652548	5.438208	6.499107	7.356615	7.578809	3.427522	5.722896	6.026858	5.463121	5.697778	8.348466	10.02273	4.47955	5.98975	5.833253	4.730426	3.448354	4.074734	3.803866	5.475816	5.648749	2.401325	6.964334	6.267866	5.118724	7.616952	7.566121	1.46605
265	hsa-miR-1908_st	265	hsa-miR-1908_st	10.88146	10.02087	10.94934	10.49384	9.760517	9.620958	9.83799	9.98643	10.74141	10.14118	10.00872	9.920119	10.67451	10.32549	9.38399	9.810738	9.689405	9.653704	12.16179	10.64285	10.66926	9.925629	9.743391	9.874789	10.12162	9.854635	10.16975	10.36263	9.694773	8.654554
266	hsa-miR-1909-star_st	266	hsa-miR-1909-star_st	4.63136	4.554295	4.844655	4.323482	5.246495	5.026186	4.630261	1.988619	5.293578	4.436288	5.060019	4.341228	4.847578	5.183509	4.436751	4.307913	4.513485	4.247163	4.867287	4.926022	5.202012	4.676722	4.924947	2.490666	4.762945	4.984725	4.300854	5.490068	5.342039	1.690656
267	hsa-miR-1909_st	267	hsa-miR-1909_st	7.872332	7.177496	7.626674	6.719994	7.050314	6.364204	7.137802	6.584863	7.683027	7.732644	7.73044	6.196458	7.797845	6.929318	6.993372	6.879893	6.78297	7.140138	8.946503	7.504455	7.186747	7.020977	6.971445	4.562366	7.54987	6.980786	7.255538	7.565315	6.964941	4.964695
268	hsa-miR-190_st	268	hsa-miR-190_st	0.198264	0.4026756	0.5972334	0.4048414	0.8545098	0.5983358	0.5678283	0.8831397	0.6189563	0.8162245	0.3933616	0.9143244	0.7287964	0.5830166	0.5757011	0.5906227	0.3378525	1.13761	0.6315713	0.4430025	0.97348	0.437759	0.6574795	0.8085456	0.6259885	0.7905142	0.7232925	0.3055832	0.5626925	0.8171297
269	hsa-miR-190b_st	269	hsa-miR-190b_st	0.3036789	0.6298953	0.988887	0.9518386	0.615536	0.3895297	0.7039635	0.545948	0.7492243	0.6298953	0.8024483	0.6468693	0.7603099	0.8399366	1.110877	0.8204796	0.5614396	0.622491	0.2622433	0.5170869	1.078418	0.5942061	-0.0726974	0.5237945	0.5276176	0.7262611	0.5476269	0.6361661	0.972717	1.201739
270	hsa-miR-191-star_st	270	hsa-miR-191-star_st	4.426823	4.848808	3.840093	4.963181	4.105196	3.976479	3.117292	3.994512	5.016905	4.809184	4.477377	3.708746	3.965435	4.398413	4.471011	4.342173	3.11975	3.09662	5.809188	4.675431	4.824715	3.396199	4.633927	0.4928091	3.571954	3.966516	4.363202	4.536294	5.004972	2.058784
271	hsa-miR-1910_st	271	hsa-miR-1910_st	5.991031	5.978798	6.832216	6.614275	6.4646	6.418651	6.096787	4.037792	6.716359	5.825599	6.773658	5.993312	6.858299	5.973024	6.278906	5.73306	5.566591	5.465893	6.812819	5.972631	6.492919	6.007232	5.997902	1.81848	6.445638	6.670745	5.725625	6.913684	6.804716	2.458443
272	hsa-miR-1911-star_st	272	hsa-miR-1911-star_st	0.5164589	0.6574794	1.414428	0.9460891	0.5290405	0.8778788	1.163055	0.6825627	1.204062	0.7966005	0.9121463	1.186362	0.9532143	0.8074346	0.9823948	0.7654022	1.643394	0.376362	0.5922797	0.8192703	1.009787	0.8954648	0.2892077	0.7166989	0.4647038	0.5391287	1.024122	0.4222748	0.5164589	0.906997
273	hsa-miR-1911_st	273	hsa-miR-1911_st	0.759665	1.000579	0.3993283	0.7719074	0.8545097	0.64723	1.060563	0.449582	0.8163804	0.5184075	0.6813663	0.3731906	1.060563	0.4069598	0.536759	0.9820082	2.603117	0.9702858	0.7949879	0.6230209	0.8454948	0.5168631	0.7966006	1.161921	0.7735954	0.5653532	1.258472	0.6734246	0.5262938	1.165508
274	hsa-miR-1912_st	274	hsa-miR-1912_st	1.872637	2.082407	2.603799	1.882615	2.07113	2.275608	1.719766	1.225335	2.036905	2.004341	2.200319	1.999831	1.953533	1.793987	2.035762	2.372586	5.505476	1.774768	1.885218	1.793668	2.600253	2.034209	2.153781	1.676129	2.149987	2.175801	1.810893	1.681832	1.924376	2.133575
275	hsa-miR-1913_st	275	hsa-miR-1913_st	2.752751	2.596824	2.780459	2.615093	2.002427	2.429806	2.198323	1.535456	3.189357	2.559891	2.755325	3.304569	3.073962	3.304229	2.415718	1.778759	2.649646	1.972749	4.330762	2.322365	2.21774	3.509955	3.046013	1.959638	2.008881	3.809698	2.882975	3.45351	3.0698	2.020383
276	hsa-miR-1914-star_st	276	hsa-miR-1914-star_st	3.140668	1.830644	2.598036	2.629386	3.011253	2.450364	3.395965	0.6516179	2.377804	2.766423	1.85077	1.276737	3.277096	4.413465	1.170028	1.814524	2.333778	2.391766	4.393839	2.769918	2.377177	3.224199	2.723005	0.7366486	2.523144	3.349315	3.000415	2.030005	2.631713	1.148836
277	hsa-miR-1914_st	277	hsa-miR-1914_st	1.298822	1.002189	1.161128	1.480274	0.9554067	1.056066	0.7404382	0.7940749	0.7462503	0.5635271	1.734025	1.139055	0.9890084	0.9614867	0.6674709	1.159372	1.230621	0.8987313	1.490934	1.156963	1.078418	1.138883	0.845407	0.9922975	0.9307445	1.353916	1.235316	0.9996237	1.41068	1.058057
278	hsa-miR-1915-star_st	278	hsa-miR-1915-star_st	3.313016	3.420813	3.839567	3.296751	2.63827	2.516993	4.144992	2.994745	3.509704	2.483572	3.368773	3.77238	2.777805	3.822377	2.788073	3.425838	3.286452	3.020917	2.71438	2.669789	2.996958	2.539715	2.76421	1.938673	2.891801	3.037205	3.169162	2.206526	2.30022	2.522434
279	hsa-miR-1915_st	279	hsa-miR-1915_st	12.62659	11.72316	11.9856	12.05787	11.73387	11.61083	11.82505	10.86314	12.75296	11.15428	11.56533	11.33248	12.09438	12.46566	10.59482	11.36331	10.99473	11.1541	13.05035	11.72268	12.27537	11.24809	11.33134	10.57549	11.62057	12.17393	11.79165	11.88802	11.75666	10.43041
280	hsa-miR-191_st	280	hsa-miR-191_st	14.62167	14.18878	14.1354	13.90066	14.1102	14.75841	14.27956	13.82885	14.30291	14.51334	14.18291	14.00829	13.24542	13.34262	14.46363	14.02566	14.32399	13.98343	14.64061	14.13692	14.4076	14.59458	14.29235	13.84064	13.58381	14.6032	14.0887	14.14565	14.92663	14.20942
281	hsa-miR-192-star_st	281	hsa-miR-192-star_st	1.202263	2.688214	1.344117	1.636408	2.248952	1.758869	2.115137	2.119573	1.921	1.976931	1.11173	0.8367829	2.129511	3.698165	2.643583	2.815159	2.805555	1.183309	0.5972437	3.630052	0.9275535	1.843298	3.366032	1.094279	0.8806098	1.675532	1.254548	4.077337	1.387387	0.9233948
282	hsa-miR-192_st	282	hsa-miR-192_st	8.266889	9.309305	8.654344	8.431538	8.406791	8.778278	7.754307	7.0646	8.440544	8.813155	8.459672	7.804753	7.806151	9.364783	8.829983	9.570955	9.309172	7.929403	7.096192	9.134003	8.111279	8.300686	8.399779	5.800003	8.549556	7.81422	8.097068	9.243523	8.292159	9.821901
283	hsa-miR-193a-3p_st	283	hsa-miR-193a-3p_st	7.287065	8.280067	8.13747	8.561052	7.833698	9.885378	9.944244	9.687504	8.29364	8.77924	8.714211	8.75695	8.026997	5.896984	10.06908	9.337575	10.58299	9.707568	9.153107	8.795498	9.014399	8.28328	8.231135	9.375963	8.050444	8.0793	8.846224	9.428413	8.792985	8.200918
284	hsa-miR-193a-5p_st	284	hsa-miR-193a-5p_st	9.826676	10.59451	10.1793	10.47077	10.44449	11.13584	10.23461	10.69007	10.36026	9.358272	10.08025	10.55234	8.952892	7.278965	11.0085	10.27405	10.5603	10.34126	10.1598	9.875708	10.283	9.468151	10.44923	10.17735	9.267321	10.55779	9.877864	9.172211	9.960377	10.33377
285	hsa-miR-193b-star_st	285	hsa-miR-193b-star_st	7.659228	7.757817	7.02369	6.838567	7.310831	7.123224	6.118056	7.297025	7.021035	5.726848	8.775519	6.980777	7.481043	5.425337	7.615458	7.266009	6.852239	8.193132	6.533503	7.656505	7.977406	6.664779	8.17462	5.17855	7.643949	7.219893	7.261009	7.388278	8.306171	8.05336
286	hsa-miR-193b_st	286	hsa-miR-193b_st	12.01786	11.32585	11.39954	11.38702	11.35019	10.75852	11.22961	11.29452	11.02469	10.7979	13.68387	11.13113	12.52016	10.03035	12.54946	11.20648	11.91823	12.85588	11.86076	12.57446	12.75137	12.62625	12.00356	10.83512	12.0183	11.58544	11.41057	12.19526	13.08215	10.87002
287	hsa-miR-194-star_st	287	hsa-miR-194-star_st	1.401577	1.804125	0.813679	1.010975	0.5899701	2.123281	0.7825667	1.089734	0.8821523	0.713277	0.8766845	0.8041677	1.272726	1.847549	2.14263	2.203144	0.708529	1.392677	1.02719	2.658539	0.826533	1.246013	1.375761	0.8542029	0.8361715	0.2611673	1.528859	1.713451	0.9909788	0.6841626
288	hsa-miR-194_st	288	hsa-miR-194_st	9.142906	10.11427	8.615617	9.041547	9.072239	9.482696	8.838423	8.209542	9.23599	9.664826	9.262782	8.501595	8.83649	10.39806	9.962427	9.779078	10.05085	8.669137	8.093121	9.819597	8.568722	9.057019	8.996555	8.755387	9.636616	9.184412	9.09244	10.23077	9.264727	10.25208
289	hsa-miR-195-star_st	289	hsa-miR-195-star_st	4.125219	4.62894	4.954074	5.789351	5.12674	4.792299	3.761897	5.608841	4.107106	4.686727	4.740209	5.569408	4.825014	3.60954	5.302441	5.404219	4.774419	5.137527	5.332182	5.463801	5.89254	4.611141	6.408081	1.796671	5.23854	4.4838	5.206771	2.172575	3.690146	4.433239
290	hsa-miR-195_st	290	hsa-miR-195_st	12.4236	12.12989	12.99749	12.55953	12.66832	12.66856	12.22675	13.82113	12.09177	12.72534	12.25509	13.40554	12.04994	11.05755	13.38987	13.37134	12.92523	12.94939	12.86424	13.31836	13.25365	12.61592	13.02336	13.27491	12.96062	12.14246	13.04354	11.56	12.22586	13.1612
291	hsa-miR-196a-star_st	291	hsa-miR-196a-star_st	0.6958577	1.26112	2.205114	2.266251	1.033908	1.044494	0.9484373	0.8224252	1.204395	1.321452	0.7956422	0.5691222	0.6646718	2.271858	0.9481527	0.9221312	1.420231	3.911237	1.324222	0.5512254	1.904214	3.10928	2.113151	1.524594	1.333857	1.030666	0.7794849	1.386095	3.66599	0.8894916
292	hsa-miR-196a_st	292	hsa-miR-196a_st	10.25906	10.02765	11.01003	9.556105	12.01074	9.893307	9.211165	9.863497	8.788265	11.66008	4.530579	7.427558	8.464615	11.92459	4.587752	7.386984	10.80727	11.54309	7.437207	11.6873	11.0313	11.02861	11.49378	10.92687	8.944183	9.518377	7.708181	8.928216	11.01186	6.10576
293	hsa-miR-196b-star_st	293	hsa-miR-196b-star_st	2.592061	2.440547	3.01899	2.386214	4.266542	3.681983	4.001675	4.933633	4.851429	3.722733	2.42005	4.440995	3.04775	7.028126	1.747058	3.372799	3.361769	2.164689	1.314366	2.327189	2.347243	1.592713	5.208906	2.112485	6.229047	2.115591	4.338063	3.900082	6.26071	1.314366
294	hsa-miR-196b_st	294	hsa-miR-196b_st	5.515843	5.223061	5.92349	5.558779	7.321146	5.929925	4.693343	5.98422	6.104214	6.835777	4.181629	5.530698	5.232907	8.829677	4.197187	5.780813	6.304174	6.610384	3.958251	6.623752	6.069788	6.19254	7.172494	5.086365	6.781536	5.259773	5.231796	4.64253	7.278946	4.178051
295	hsa-miR-1972_st	295	hsa-miR-1972_st	5.312181	4.32052	4.442247	5.011267	4.624344	4.239367	4.988979	4.100079	5.427545	5.69715	6.626945	3.930632	4.420286	6.252629	5.30869	4.976638	4.589777	4.699337	4.855669	5.898134	4.811401	4.8826	4.379601	3.775122	4.440064	5.611563	3.493988	5.969481	6.040356	2.745711
296	hsa-miR-1973_st	296	hsa-miR-1973_st	5.920094	7.167233	6.464137	6.886719	6.658664	6.760377	7.119804	7.274282	6.906491	7.408088	7.786356	7.063358	6.136694	5.876163	7.074326	7.348011	6.835279	6.243446	6.32802	6.761691	5.8373	6.336733	5.525661	5.857543	7.68337	6.842625	5.84003	6.879543	7.390883	6.709763
297	hsa-miR-1976_st	297	hsa-miR-1976_st	0.8782299	1.72727	1.186317	0.784126	1.37254	1.27107	1.126081	1.183178	2.017075	1.493988	1.471797	3.170252	1.775408	1.655063	1.737419	0.7133034	0.8724833	1.184862	1.093213	1.272774	1.388791	1.294446	0.7759076	0.95944	0.9441834	1.247483	1.640795	1.470038	1.263073	1.507029
298	hsa-miR-197_st	298	hsa-miR-197_st	6.743382	8.805193	7.611123	9.525678	9.296105	7.593651	8.302323	8.916628	8.594436	9.037558	8.763041	8.782168	8.609385	8.012898	9.162031	8.389934	8.739912	9.162848	9.133814	9.10437	9.240744	8.252339	8.504509	3.606679	9.166739	9.404205	8.845336	9.224436	9.081159	8.169545
299	hsa-miR-198_st	299	hsa-miR-198_st	2.236771	3.050117	1.864919	1.83237	1.272171	2.411037	1.575365	1.610474	2.280079	1.314833	1.381014	1.67346	2.198734	2.335385	1.624466	1.442614	1.982358	1.384258	2.151063	1.928748	1.401005	1.871437	1.784882	1.196403	1.947565	1.041296	1.49585	0.9432023	1.710105	0.5142958
300	hsa-miR-199a-3p_st	300	hsa-miR-199a-3p_st	13.24779	12.40013	13.28245	12.89196	13.5893	12.96408	12.57163	12.90329	12.6904	12.85645	12.7125	13.1462	12.45424	9.721909	12.38428	13.02631	13.12014	12.98639	12.71704	13.14723	13.26206	13.04006	13.26413	13.26369	12.86931	12.69689	13.26609	11.72519	12.80382	13.27757
301	hsa-miR-199a-5p_st	301	hsa-miR-199a-5p_st	12.33651	10.95863	12.32057	11.88449	12.57987	11.69308	11.70702	11.63012	11.94179	12.20975	11.9025	12.07731	11.89821	8.714125	11.67752	12.12084	11.98994	12.1188	12.00624	12.17255	12.47769	11.96492	12.5523	13.06684	12.11812	11.8959	12.36976	10.68801	11.97275	11.74008
302	hsa-miR-199b-3p_st	302	hsa-miR-199b-3p_st	13.23233	12.36758	13.30207	12.85049	13.54413	12.9399	12.57407	12.91288	12.69844	12.82783	12.68	13.16309	12.43758	9.709551	12.4758	13.03224	13.11511	12.98615	12.70338	13.12799	13.27388	13.01939	13.28311	13.28164	12.81122	12.69401	13.26385	11.74439	12.77517	13.21863
303	hsa-miR-199b-5p_st	303	hsa-miR-199b-5p_st	5.856596	3.843197	6.132312	6.720789	7.347113	6.00403	4.682549	6.539844	5.889162	5.978178	5.109292	6.560557	6.112468	3.227359	4.415899	6.970001	5.997319	5.112	3.713892	6.282575	6.252462	5.793958	7.24981	3.720324	5.756712	4.935202	6.011492	1.529028	5.6563	5.514751
304	hsa-miR-19a-star_st	304	hsa-miR-19a-star_st	0.6835234	0.5872005	1.049616	0.1167387	0.5565943	0.4985972	1.127361	0.6825627	0.5477805	0.6693605	0.9807773	0.5810032	0.3611167	0.5486641	0.909797	0.4982996	0.3757441	1.207265	0.5517269	1.056066	1.078418	0.767835	0.7665468	0.909797	0.5477082	0.7827322	0.7005033	1.111353	0.3102689	0.4451894
305	hsa-miR-19a_st	305	hsa-miR-19a_st	2.804129	3.803706	3.547263	3.860782	4.511822	5.288932	4.8262	4.681897	2.987229	4.722612	4.616187	3.575707	6.340645	9.087271	4.404824	4.723161	4.369309	2.747528	2.361621	1.806467	2.114403	2.899666	3.479542	2.930614	5.649731	4.369432	3.484474	6.183351	4.595545	3.728012
306	hsa-miR-19b-1-star_st	306	hsa-miR-19b-1-star_st	0.9700692	0.8664367	0.4384071	1.207939	1.632947	0.9706928	0.7713915	1.207939	1.381943	1.087732	0.4523661	0.8701882	1.663267	5.787006	1.133817	1.978863	0.8171465	0.4385974	0.4413351	0.5459188	0.9802324	0.7550361	1.961095	0.9665011	0.5220008	0.8843682	0.5592937	1.072819	0.9840994	1.101993
307	hsa-miR-19b-2-star_st	307	hsa-miR-19b-2-star_st	0.4310173	0.4808623	0.6825626	0.779827	0.6723648	0.9218309	0.5769123	1.480274	0.3991379	0.407105	0.7815298	0.5691221	0.5587779	0.6946763	0.5587779	0.7033852	0.8149079	0.8440478	0.5585864	0.6309554	0.7779101	0.8931357	0.7966005	1.134419	0.5904656	0.3944785	0.2650461	0.8095041	0.3822234	0.4601098
308	hsa-miR-19b_st	308	hsa-miR-19b_st	10.74161	11.17832	10.99427	11.20597	10.89985	11.20506	11.60558	11.78036	9.773585	11.23429	11.05925	10.66962	11.86373	13.2294	10.94862	11.64403	10.34863	10.11595	9.927841	10.53596	10.51584	10.46831	9.979546	11.3975	11.41998	10.55344	10.6186	12.25346	11.52627	11.39274
309	hsa-miR-1_st	309	hsa-miR-1_st	1.096167	1.23317	1.473117	0.604858	1.467669	1.325108	0.9380927	1.569133	2.050375	1.032033	0.8015255	1.12985	1.399684	0.9494485	0.8593075	0.5074194	1.372743	1.384258	0.6875854	0.8854593	1.042851	1.662586	0.4740417	0.9889827	0.6113533	0.9709514	1.123747	1.144977	1.560169	2.805874
310	hsa-miR-200a-star_st	310	hsa-miR-200a-star_st	7.90098	8.56293	7.915851	8.895161	7.505202	9.744509	8.268718	6.624519	8.641085	8.63357	8.51224	7.752971	3.923407	6.069291	8.424184	7.647797	8.250107	8.065223	7.803026	8.060304	7.779087	8.161157	8.318803	5.853558	7.610823	8.508735	5.360178	8.30781	8.248507	9.221577
311	hsa-miR-200a_st	311	hsa-miR-200a_st	10.24732	10.98407	10.40475	11.48793	10.1172	12.17494	10.08376	9.567221	10.92016	11.0585	10.06278	10.34938	6.953924	11.27306	11.11185	10.49396	11.18195	9.902914	10.28865	10.39827	9.669439	9.914833	10.67751	9.478607	10.72995	9.798014	7.012465	10.38758	10.41687	11.18385
312	hsa-miR-200b-star_st	312	hsa-miR-200b-star_st	9.573294	10.7703	9.671837	10.63927	9.329042	11.40767	10.21064	10.32855	10.72083	10.21515	10.77386	10.07907	7.663994	10.1882	10.63349	10.35405	10.30402	10.30901	9.994326	10.03993	10.29136	9.593924	10.3385	9.308073	9.748755	10.24232	7.452516	10.34007	10.33339	11.29355
313	hsa-miR-200b_st	313	hsa-miR-200b_st	11.20784	11.72006	10.99846	12.45014	11.40187	12.83269	11.82689	11.91749	11.79833	12.52084	11.73256	11.41856	9.60331	11.74318	12.24656	12.00839	12.43691	11.85657	12.09507	12.03244	11.76471	11.36045	11.59948	11.57648	11.95775	11.40701	9.293512	11.82261	11.90655	13.02851
314	hsa-miR-200c-star_st	314	hsa-miR-200c-star_st	5.266687	5.818572	4.898174	6.420694	4.592886	4.78199	5.373472	3.449521	5.118363	5.632993	4.383204	5.884186	2.969104	7.48057	4.836359	5.645159	4.172812	2.410378	5.059658	5.496211	5.078921	4.556162	5.572425	1.051946	4.297501	5.922599	2.443487	5.396671	5.09949	5.419788
315	hsa-miR-200c_st	315	hsa-miR-200c_st	14.74556	14.7714	14.18987	14.74669	14.20866	14.09995	14.55781	14.18997	14.49524	14.76593	14.4375	14.44602	13.86914	15.14761	14.36758	14.39125	14.76824	14.36295	14.78929	14.61265	14.44632	14.53432	14.43447	14.37621	14.71421	14.79653	13.21434	14.75354	14.75355	14.41159
316	hsa-miR-202-star_st	316	hsa-miR-202-star_st	0.8405066	0.9334733	1.049616	0.8376229	1.253276	0.5983357	1.857313	0.4006877	0.7674862	1.253276	0.9072824	0.8555968	1.907192	0.5678276	0.8615886	0.7737771	0.1596455	1.814859	0.5566487	0.585763	0.8675805	1.118499	0.1318098	0.5044152	0.8207339	0.8435572	0.618233	0.3686944	1.045597	1.200179
317	hsa-miR-202_st	317	hsa-miR-202_st	3.008687	3.301988	3.13483	3.647161	2.367815	2.835491	2.786259	2.548555	3.127206	2.07925	2.686107	2.57974	2.797	2.998858	2.256038	3.578143	2.295627	2.998561	3.915272	3.704648	3.278456	2.909473	3.192179	1.063862	2.935899	3.124554	3.484914	3.94081	3.367815	2.724979
318	hsa-miR-203_st	318	hsa-miR-203_st	11.03441	12.75027	6.930967	10.13207	10.59366	12.12996	11.33286	10.1855	12.37739	8.092478	8.738348	9.53288	13.00835	9.243506	6.208814	9.098743	8.784645	9.520924	11.78118	10.24056	10.13082	10.86222	9.264021	12.41559	10.51028	10.89849	7.589163	12.25883	10.93726	9.933893
319	hsa-miR-204_st	319	hsa-miR-204_st	1.510893	0.70248	1.037621	2.341969	1.119869	1.531652	0.4300012	1.558271	0.6715851	1.493988	0.952523	2.332628	0.3536923	0.6739601	0.5842322	1.666027	1.165142	0.8453937	0.5853377	2.294683	0.8547751	0.594456	0.5981771	0.3893214	0.8026982	0.7828757	1.134419	0.8987267	0.5746335	0.5567973
320	hsa-miR-205-star_st	320	hsa-miR-205-star_st	1.944928	2.699246	1.481362	1.709401	2.128944	2.199083	3.541435	1.373149	3.315874	2.589384	2.907891	2.043794	2.709701	1.373909	1.638958	4.191698	2.450348	1.163054	1.287412	2.147274	2.824173	1.604715	2.874457	1.421965	1.100536	1.468054	1.134419	2.137565	2.339955	1.327561
321	hsa-miR-2052_st	321	hsa-miR-2052_st	0.6170659	0.5808732	0.8826791	0.6872006	0.2526523	0.3548085	0.4450863	0.6825627	0.4092434	0.7966006	0.5628617	1.020274	0.4269519	0.6329813	1.080801	0.4982996	0.6227582	0.5020618	0.6056467	0.6347611	0.3749436	0.5941145	0.3136047	1.181347	0.159331	0.6126572	0.6574794	0.7466842	0.2238494	1.222268
322	hsa-miR-2053_st	322	hsa-miR-2053_st	1.469456	1.557148	1.533445	1.714864	1.062385	1.340747	1.28458	1.697485	1.440341	1.330335	1.336442	1.387515	0.7086322	0.8605897	1.415588	1.303624	2.160547	1.339159	0.9626825	1.342876	1.363098	0.8361031	1.054865	1.415588	0.9441835	1.341223	1.330335	1.558429	1.346594	1.313762
323	hsa-miR-2054_st	323	hsa-miR-2054_st	0.887626	0.8605784	0.9609381	0.6437658	0.6681876	1.722949	0.8148233	1.313625	0.7558647	1.381988	1.195245	1.021001	0.5419117	1.080023	0.5567912	0.9458314	0.8605784	0.6853699	0.4413351	0.6992444	0.7611831	0.7195579	0.5168284	1.79007	0.5617067	0.9244876	1.057952	1.422686	0.7195579	0.7674862
324	hsa-miR-205_st	324	hsa-miR-205_st	10.61666	13.22415	9.453834	13.35171	13.53052	13.12657	13.91406	14.00423	13.66653	12.92802	14.26265	11.74818	14.20053	6.754492	9.180163	14.2462	13.55918	13.59814	11.25604	13.78194	13.9386	13.17558	13.888	13.34423	10.06245	11.49833	12.65148	13.33662	14.04793	10.93704
325	hsa-miR-206_st	325	hsa-miR-206_st	1.499612	2.910682	1.062795	1.235001	0.7597228	1.14735	4.154698	0.7979166	4.453722	0.869095	1.196989	1.98862	0.6674033	8.151966	1.631218	1.532775	0.3820305	1.535202	1.496463	1.850926	1.409707	0.936741	1.616119	1.278606	2.906048	1.844185	1.425791	0.4885942	3.652309	1.95507
326	hsa-miR-208a_st	326	hsa-miR-208a_st	0.5565627	0.8150711	1.101501	0.7437922	0.8012196	1.002776	0.852636	0.9900203	0.4944904	0.8370354	0.7338998	1.307346	0.9900203	0.6869157	0.7056136	0.8057572	1.319453	0.7964178	0.9142249	0.9761566	1.087617	1.027371	1.272693	1.134419	1.167249	0.6714109	0.7817258	0.7318175	0.4571545	0.9470422
327	hsa-miR-208b_st	327	hsa-miR-208b_st	1.292607	0.9079996	1.059015	0.8065783	0.9217026	0.6934729	0.6619267	1.480274	0.6464539	0.7076817	0.8722749	1.133627	0.8727973	0.7448786	0.8836741	1.621026	0.9277827	0.7821335	1.023878	0.6384567	0.8917377	0.7559539	0.5873729	1.201612	0.5762599	1.242404	0.6574794	0.7375773	1.041181	1.200179
328	hsa-miR-20a-star_st	328	hsa-miR-20a-star_st	0.4210609	1.142093	0.4801077	1.480274	0.6349084	1.323063	1.019469	0.8937464	1.042458	1.163459	1.458823	1.174715	1.243387	3.487374	1.403913	2.206172	0.8241926	0.7872191	0.4565406	1.970839	0.9048816	1.187833	0.8141878	0.7803018	0.9284351	0.5043629	0.9857773	1.49398	0.8510135	0.7674862
329	hsa-miR-20a_st	329	hsa-miR-20a_st	12.38212	12.55837	11.84703	11.87826	11.69686	12.51649	12.63054	11.82653	11.26446	11.31794	12.11263	11.98278	12.9301	14.36388	11.28227	12.63179	11.35684	11.35506	11.29586	11.12401	11.43104	11.7377	11.99397	11.62127	11.90673	11.73872	11.68757	13.22906	12.65261	12.32679
330	hsa-miR-20b-star_st	330	hsa-miR-20b-star_st	3.609903	2.188348	1.381407	2.890994	3.147447	3.987784	4.541789	0.6819146	4.545393	2.009336	3.394655	0.8815696	2.326779	5.651793	1.240952	3.902174	5.191437	5.366236	1.4257	3.618623	4.851283	1.037181	4.439528	2.018646	1.456411	3.747539	1.977863	2.601262	3.227802	2.085352
331	hsa-miR-20b_st	331	hsa-miR-20b_st	11.24485	10.43085	9.594587	9.65337	10.28082	10.5843	11.08628	9.470959	9.961832	9.080391	10.10826	9.928186	10.89038	12.82558	8.894686	11.08515	10.80632	10.74107	8.625486	9.386719	9.872284	9.711109	10.33011	9.857173	9.767904	10.05133	9.747524	10.98876	10.75889	10.03238
332	hsa-miR-21-star_st	332	hsa-miR-21-star_st	6.413832	8.024906	9.443627	7.754199	7.964015	7.713663	8.512434	6.750005	7.459616	8.361817	9.294584	8.09881	8.917967	6.284729	7.49098	7.179738	8.764029	8.610139	8.878007	7.439163	8.295368	9.188672	7.95035	5.931038	8.247464	8.936277	8.690428	9.150825	8.173177	6.84614
333	hsa-miR-210_st	333	hsa-miR-210_st	9.458424	11.13681	9.327541	9.804645	10.73138	9.621749	9.754062	7.855564	9.039795	10.08969	9.870987	8.730968	11.10035	10.63775	11.11385	7.911083	11.06463	10.26101	8.176558	8.483727	10.10401	8.822081	10.72805	9.511117	11.31267	9.43799	9.242466	9.977987	10.70685	11.07454
334	hsa-miR-2110_st	334	hsa-miR-2110_st	7.327106	8.35236	6.26256	7.802931	8.229244	7.072586	6.838836	7.331904	7.583709	7.267847	7.99978	7.332744	6.698183	6.379628	8.14819	6.701347	7.330777	7.636339	7.429293	7.365049	7.622089	7.559105	7.575067	4.476577	7.389207	7.976131	7.75565	7.269139	7.843778	7.564217
335	hsa-miR-2113_st	335	hsa-miR-2113_st	0.6632259	0.7674862	0.9021732	0.7235978	1.050156	0.6268644	0.4070021	0.789857	0.7888889	0.7647737	0.8708113	0.7966005	0.3536923	0.9443907	0.6333519	0.4971263	1.0067	0.8288025	0.5023572	1.012064	0.4505214	0.3183561	0.4893047	1.051439	0.567641	0.9585518	0.6817222	0.7807189	0.7712612	0.3518344
336	hsa-miR-2114-star_st	336	hsa-miR-2114-star_st	0.6187714	1.068591	0.8605897	1.368946	0.8100552	0.5983357	0.8462506	1.453337	0.4947017	1.434738	1.215304	1.125242	0.6735481	0.5347656	0.9152706	0.7986179	0.8180709	1.039497	1.116814	0.874445	0.7696633	0.755954	1.354668	0.9335459	0.658926	0.572176	0.6368928	1.064894	0.4895217	0.7674862
337	hsa-miR-2114_st	337	hsa-miR-2114_st	0.5181594	0.6428133	1.099444	0.7754894	1.804125	1.213482	0.7132797	1.075057	0.8892336	0.832359	1.25509	1.407887	0.8674756	0.5547766	0.770574	0.6137266	1.120142	1.128672	0.7827882	1.056066	1.129943	1.097407	0.798892	0.7875005	0.6109339	0.6791029	0.5673848	0.8386723	0.7601087	0.8956819
338	hsa-miR-2115-star_st	338	hsa-miR-2115-star_st	0.8753988	1.627941	1.159291	2.602291	2.759679	1.679214	1.161392	0.9939057	3.268901	2.496428	1.579268	0.4855314	2.185566	0.8346527	0.8247588	1.038043	7.689158	2.90541	0.7085538	2.289888	0.8753988	6.736249	2.541947	1.538017	1.656024	1.667795	2.777776	0.9721258	8.670931	0.7674862
339	hsa-miR-2115_st	339	hsa-miR-2115_st	0.5632743	0.9696101	0.7000607	1.008389	1.639616	1.518063	0.8338232	0.830634	2.992293	0.6927161	1.442774	0.7709324	1.065841	0.8427477	1.099937	1.201315	7.214663	1.756492	1.896454	2.000339	1.276696	4.745736	2.385277	1.637177	0.9880541	2.684498	2.883931	0.5394601	7.627678	0.6268715
340	hsa-miR-2116-star_st	340	hsa-miR-2116-star_st	2.225119	2.051386	1.019825	1.564929	1.902635	1.297136	1.786453	1.458701	1.939847	1.242017	1.63395	2.015651	1.316982	1.708574	1.739297	1.187724	1.875485	1.814768	2.037089	2.027301	2.491577	1.857755	1.758016	1.557871	1.597758	1.556036	1.564929	1.732661	2.094067	1.804125
341	hsa-miR-2116_st	341	hsa-miR-2116_st	2.651441	3.320661	1.863	2.981945	2.651401	3.343202	2.123457	2.452012	2.101314	2.401121	2.946835	2.651441	2.65729	3.95297	1.622546	2.865965	3.046013	1.770773	1.865477	3.571558	2.182011	2.305845	3.916063	0.8146179	1.727524	1.865477	4.266907	1.807132	2.406437	0.7817671
342	hsa-miR-2117_st	342	hsa-miR-2117_st	0.7039562	0.1668015	0.9646385	0.658009	0.3799959	0.8205262	0.6117244	0.6825627	0.6035221	0.4909058	0.5390299	0.5610603	0.5185986	0.411322	0.5556976	0.5279397	0.4219392	0.5516789	0.5853376	0.3385865	0.5686469	0.3194675	0.6090668	0.6332002	0.2905174	0.6053458	0.6574794	0.9087707	0.7554387	0.9646385
343	hsa-miR-211_st	343	hsa-miR-211_st	1.814573	0.9079998	0.7653998	0.906056	1.572757	1.155544	0.8547149	0.8074521	1.903603	1.059203	0.8495905	1.728263	0.6825628	1.266726	0.6993682	1.105895	1.033289	0.45317	1.494015	1.056067	1.521851	0.6413483	0.481488	1.233897	1.196054	1.093242	1.525269	1.5813	0.8676218	1.051016
344	hsa-miR-212_st	344	hsa-miR-212_st	5.406335	6.887818	5.634555	6.356094	6.495802	6.16408	5.850253	7.083508	6.621272	6.756656	7.725061	7.321146	6.510711	6.098358	7.782702	6.499709	6.704842	6.372713	5.906243	6.893646	7.218844	6.6792	7.090149	1.806163	6.53247	7.012057	6.968244	6.821101	7.064654	6.447039
345	hsa-miR-214-star_st	345	hsa-miR-214-star_st	8.405197	6.857678	7.905505	6.973214	8.899748	8.161242	7.219239	7.291921	7.54924	7.322393	7.702466	8.586558	7.404584	3.855133	7.079515	8.543542	7.653736	8.185639	7.00856	8.185252	8.109709	7.777352	8.985029	8.641532	7.418328	7.619215	8.403723	6.01204	7.566046	8.100851
346	hsa-miR-214_st	346	hsa-miR-214_st	12.88928	11.61856	12.00918	11.48178	13.21751	12.70629	12.60192	13.37307	12.68063	12.76059	12.8194	12.97142	12.0159	8.306429	12.4958	12.49319	12.95754	13.53793	13.19311	13.23727	13.48407	12.25777	13.37259	12.93363	12.75294	13.28502	13.34929	11.67398	12.76521	12.59274
347	hsa-miR-215_st	347	hsa-miR-215_st	1.285397	1.707796	1.458378	1.879534	1.691012	2.203045	0.7643826	0.7999479	1.315685	2.271692	1.344075	2.141517	1.763033	1.507912	1.243171	2.461344	1.378341	1.324634	1.467328	1.386407	1.017863	1.875506	1.420235	1.177412	1.210241	1.242404	1.134419	2.181468	1.560169	1.243171
348	hsa-miR-216a_st	348	hsa-miR-216a_st	0.9585259	0.8853325	1.384258	1.252266	1.47328	1.275769	0.8774962	0.9266465	1.50008	0.9289418	1.316088	0.6244278	1.426816	1.427271	0.9560976	0.9828812	1.314443	0.9050654	0.8243335	0.7576398	1.338796	1.384642	1.744539	1.855265	2.721214	1.225966	0.8233001	0.9359952	1.046285	0.8815656
349	hsa-miR-216b_st	349	hsa-miR-216b_st	1.672306	1.06125	1.0137	1.562599	0.866042	1.056066	1.403565	0.6825627	1.272693	0.5068023	1.243856	0.9349411	0.7645819	1.623893	0.6791675	0.7920638	0.7398115	2.101165	0.6434117	1.067599	1.067204	1.937088	1.094032	1.134419	0.6610296	1.105121	1.109478	0.9056263	0.9401211	1.487812
350	hsa-miR-217_st	350	hsa-miR-217_st	1.571943	1.885046	2.303564	2.861419	4.239854	2.836517	0.9222242	1.599014	0.7867774	1.343673	1.016871	1.919354	1.247334	1.773499	1.857227	1.974602	2.452348	1.146039	1.514346	1.872522	1.554321	2.959436	3.262251	0.7527963	3.242729	1.42908	1.815698	0.8847219	1.32195	1.318918
351	hsa-miR-218-1-star_st	351	hsa-miR-218-1-star_st	1.153942	1.14227	1.269219	1.360749	1.394887	1.221842	1.669123	1.192314	0.7854199	1.250944	1.359357	1.689941	1.512152	0.9489788	1.501347	1.018944	0.9735957	1.412839	1.507377	1.006483	1.703816	1.501347	1.316852	1.659026	1.232179	1.129276	1.347399	1.282532	1.726276	1.834835
352	hsa-miR-218-2-star_st	352	hsa-miR-218-2-star_st	0.6613463	0.7931975	0.6825627	0.4243546	0.6366064	0.5983357	1.431967	0.7909715	0.6022998	0.6555997	0.4285956	0.6564239	1.037902	1.027371	0.8195485	1.017064	1.120142	1.308841	0.4413351	0.6286459	0.4028184	0.5375811	1.105753	0.6366064	0.6999054	0.9956964	0.966632	0.896847	1.012156	0.7674861
353	hsa-miR-218_st	353	hsa-miR-218_st	2.479927	1.452905	1.775936	3.210384	3.204431	2.896843	0.8774962	2.806413	1.775507	1.645144	1.25509	3.115852	2.08362	4.73497	1.200179	3.964796	1.546009	2.31083	1.501472	2.234773	1.643054	2.502859	3.471545	1.944891	1.044027	1.201878	0.9639258	1.584146	1.476927	1.200179
354	hsa-miR-219-1-3p_st	354	hsa-miR-219-1-3p_st	1.022503	1.299357	1.03141	1.218804	1.33487	0.7966005	1.232518	0.9503489	0.9555661	1.876147	0.9843713	0.9815335	1.011164	2.649646	1.218804	0.9431832	1.12026	0.8049644	1.027156	1.787711	2.027161	0.7395393	1.126511	1.134419	1.381768	0.5381006	0.8579302	0.9409542	0.6872791	1.719225
355	hsa-miR-219-2-3p_st	355	hsa-miR-219-2-3p_st	0.5585724	0.7554326	0.6825627	1.450189	0.615536	0.6404492	0.8774962	0.6524778	0.7374012	0.6291424	0.6365362	0.5570686	0.5164589	0.6124636	0.7306789	0.7427325	0.6574794	0.6444005	0.5552528	0.5741267	0.781558	0.7258691	1.242608	1.779532	0.5260575	1.227362	0.6574794	0.781042	0.7848459	1.242292
356	hsa-miR-219-5p_st	356	hsa-miR-219-5p_st	0.5917525	0.4788423	0.4166751	0.7598655	0.6758727	0.7138335	0.4873244	0.2693458	0.8427798	0.4788423	0.592444	0.6444157	0.5278914	0.6522808	1.150469	0.7549326	0.8482229	1.384258	0.7674862	0.2171553	0.8718941	0.6319567	0.6419291	0.9797481	1.179449	0.592444	0.3414294	0.4909058	1.371932	1.390922
357	hsa-miR-21_st	357	hsa-miR-21_st	11.44355	11.79412	12.90356	11.29035	12.06246	11.50206	10.861	9.560614	11.12124	11.15041	11.45927	12.16726	10.79074	8.874584	10.0644	11.73555	11.44241	10.46727	10.72591	10.25767	10.98066	11.18199	11.33434	11.59811	11.05492	10.74957	10.94745	11.11138	10.67156	11.77921
358	hsa-miR-22-star_st	358	hsa-miR-22-star_st	6.071835	5.724715	6.174226	6.055537	6.872514	6.730843	6.605182	0.6825628	6.00325	6.346488	6.894166	6.51907	6.410756	3.889615	6.436895	6.466481	6.593248	6.695464	4.703266	5.972507	6.63796	6.503595	6.623247	4.370282	5.976284	6.710078	6.538087	5.821072	6.228447	5.519653
359	hsa-miR-221-star_st	359	hsa-miR-221-star_st	3.964521	5.90275	4.605993	4.298698	4.996594	4.99532	5.877028	5.649128	5.148104	4.946132	5.865753	5.986764	5.953359	2.147321	6.051486	4.079109	5.787625	5.788141	3.866541	5.924785	5.404722	5.446224	5.318715	5.394547	5.719553	5.608057	6.502557	6.205067	5.407126	2.718207
360	hsa-miR-221_st	360	hsa-miR-221_st	12.37527	13.86118	12.80313	11.78157	12.76685	11.78484	12.84481	12.15702	12.49016	11.85533	12.59973	12.58595	13.73739	9.615891	12.73934	11.93025	12.18281	12.31361	11.49561	12.40262	12.17461	11.98346	12.72976	12.56472	12.77257	12.54672	12.44205	12.07095	11.99456	12.27239
361	hsa-miR-222-star_st	361	hsa-miR-222-star_st	1.510893	2.373467	1.220339	0.7927368	0.8699266	0.6131444	0.6271412	0.6979796	0.7713952	0.3077982	1.269773	1.453575	1.500969	0.6966705	1.036259	0.7427324	1.084204	0.3691091	0.5001245	0.5954413	1.078418	0.1259082	0.9711078	0.1383964	1.471828	0.9483157	0.5698453	0.5612645	0.2387103	0.9097123
362	hsa-miR-222_st	362	hsa-miR-222_st	11.85658	13.68564	12.05513	11.6998	12.30451	11.97173	12.53233	12.23243	12.03154	11.25791	12.51251	12.21634	13.61273	8.80171	12.88936	11.52103	11.88984	12.28282	10.62994	12.37172	12.08321	11.58573	12.57092	12.43644	12.55231	12.68933	12.68933	12.57624	11.22487	12.09294
363	hsa-miR-223-star_st	363	hsa-miR-223-star_st	1.129815	1.018859	0.7568817	1.065431	1.372831	0.894808	0.5555776	0.8663137	1.557786	0.6387854	0.6683894	0.6474085	0.8663137	0.391792	0.6307513	1.621026	0.6434595	0.8218762	0.7264282	0.9045092	0.8218762	0.5000684	0.8052731	0.7427325	0.7098085	0.9597251	1.162589	1.268865	1.004886	0.9512371
364	hsa-miR-223_st	364	hsa-miR-223_st	4.399839	7.591234	5.136418	6.619378	6.145964	5.921964	7.7987	4.895646	5.66448	6.731559	6.319774	6.669917	9.047011	3.564128	6.455254	6.658127	6.241059	6.467941	5.704892	6.694599	6.27753	7.364452	5.998976	5.238596	5.957487	6.726995	6.823049	7.131879	4.909306	5.385064
365	hsa-miR-224-star_st	365	hsa-miR-224-star_st	5.606885	8.120075	4.607498	6.611961	8.784961	9.3358	8.981523	7.47476	6.461299	5.989143	8.204018	6.526458	8.194193	2.421	6.445695	5.875675	9.635799	6.224856	5.61778	7.284496	6.63921	6.986357	7.793854	9.537739	6.588558	5.224517	8.083254	8.838324	8.87451	5.733644
366	hsa-miR-224_st	366	hsa-miR-224_st	5.05792	8.766735	4.286092	6.447832	9.491669	10.40211	10.78352	5.222249	6.40169	5.439895	8.113344	6.311321	9.280792	2.8607	5.34737	5.536661	10.55966	5.28334	3.424705	6.682765	5.035326	5.82464	7.954035	8.838175	5.569837	4.221362	8.715915	10.21281	9.718135	3.316421
367	hsa-miR-2276_st	367	hsa-miR-2276_st	3.588594	3.127213	3.411855	4.098455	4.846097	4.580143	4.613793	1.767234	4.508607	4.539697	4.914434	2.557108	3.820736	4.885314	4.224609	2.935624	6.416963	4.213284	3.666945	3.379519	3.881447	3.791478	4.18633	2.386529	5.201508	5.990298	4.101052	6.510655	5.669382	1.489915
368	hsa-miR-2277-3p_st	368	hsa-miR-2277-3p_st	4.25744	3.955687	4.134785	4.760989	5.223423	4.629965	4.600052	1.789376	5.413004	4.683499	4.580693	4.762692	4.99856	4.474862	3.812356	4.196416	4.400269	3.717452	5.446912	4.680749	4.303181	4.172755	4.679866	1.186887	4.720231	4.077282	3.383776	4.593435	4.481644	1.266251
369	hsa-miR-2277-5p_st	369	hsa-miR-2277-5p_st	3.72182	2.756921	3.559882	2.86659	2.951303	2.562256	2.528672	2.49091	3.052892	3.23203	2.982957	2.828549	3.270534	3.020901	2.695657	2.461606	2.708068	2.751647	4.073573	2.718977	2.814465	3.299669	2.900971	1.103374	3.44598	2.718977	3.106083	2.284499	2.715839	1.394688
370	hsa-miR-2278_st	370	hsa-miR-2278_st	2.111834	2.805275	2.113065	1.0479	2.932989	2.01181	2.085714	2.045356	1.875749	1.379861	2.354925	2.110452	1.653221	3.942011	2.122333	2.161004	2.49237	3.048272	1.033061	1.233592	1.615775	2.191766	2.663948	1.613198	1.9158	1.551451	1.363534	1.581302	1.693426	2.474056
371	hsa-miR-22_st	371	hsa-miR-22_st	12.60634	12.43687	12.56028	11.87872	12.66249	12.42017	12.58617	10.92363	12.37185	13.29057	12.75085	12.37674	13.018	9.690712	12.75017	11.71024	13.11151	12.66755	12.55742	12.31954	12.57776	12.89661	12.69115	12.43364	12.79581	12.4756	12.84292	12.40743	12.68066	11.96087
372	hsa-miR-2355-3p_st	372	hsa-miR-2355-3p_st	0.8086378	1.382694	0.7095025	1.192474	2.496889	2.403647	1.492704	1.515206	1.153382	1.272687	1.546569	2.640526	2.262043	1.895128	0.9689003	1.294105	1.815711	1.233171	1.960329	1.393492	0.9090186	1.178249	1.422801	0.9833322	2.218564	0.7649049	1.272687	1.456411	0.7563648	1.192789
373	hsa-miR-2355-5p_st	373	hsa-miR-2355-5p_st	0.4757478	0.9221584	0.7562361	0.6191001	1.277598	1.210739	1.020675	0.6554541	0.6909595	0.887658	0.86788	1.026779	1.475789	1.137711	1.082172	0.7284782	1.515922	1.296613	1.508939	0.4738911	0.7669616	0.9880767	1.90619	1.289092	1.719452	0.8793733	1.063466	1.128905	1.093043	1.90619
374	hsa-miR-2392_st	374	hsa-miR-2392_st	3.932619	4.206413	3.591858	4.502976	3.845638	4.417972	5.196863	2.683807	4.400981	4.460169	4.140156	3.502722	5.306938	5.722895	2.975173	3.856474	3.351017	4.459192	4.62912	4.247918	3.484457	4.195021	4.087104	0.7510517	4.790191	4.428405	4.498702	4.491354	5.019098	2.844888
375	hsa-miR-23a-star_st	375	hsa-miR-23a-star_st	5.227087	7.847069	5.488742	7.047927	6.311914	6.849409	6.987266	4.487825	5.889084	5.135711	6.154089	5.917643	6.657099	3.691188	5.889084	5.308236	6.32579	6.720166	5.585558	6.299196	5.897606	5.499814	6.559837	1.038798	4.376613	6.819866	6.252173	6.442523	5.040123	4.547969
376	hsa-miR-23a_st	376	hsa-miR-23a_st	14.07122	14.53843	14.28796	14.30654	14.41153	14.37727	14.47854	13.93613	14.18084	14.24142	14.36846	14.17206	14.63568	13.17162	14.25423	14.11402	14.39482	14.29569	13.95786	14.10022	14.36261	14.14239	14.38104	13.99839	14.61534	14.08935	14.12559	14.5321	14.19492	14.09254
377	hsa-miR-23b-star_st	377	hsa-miR-23b-star_st	4.55657	4.819447	4.73646	5.021759	5.586565	5.136642	3.984107	4.743052	5.609764	4.87037	4.800273	5.456944	4.138866	5.019014	5.177664	4.665871	4.548666	5.728901	5.490288	5.821754	5.419739	4.769288	5.491598	0.8653593	4.412564	4.282229	5.809397	2.780719	4.534377	3.467927
378	hsa-miR-23b_st	378	hsa-miR-23b_st	13.90113	13.84501	13.98428	13.60963	14.10014	13.39616	13.44216	13.75403	13.81675	13.65922	13.71098	13.61347	13.95455	13.84585	13.85752	13.2646	13.78167	13.63718	13.75262	13.67899	14.01718	13.80401	13.73917	13.6522	14.00847	13.3957	13.72389	13.0119	13.52718	13.65797
379	hsa-miR-23c_st	379	hsa-miR-23c_st	6.459454	6.762565	6.720376	5.366665	6.453168	5.401774	4.497889	5.532843	5.684644	5.443777	5.786911	6.4614	6.140644	5.866637	6.354804	5.847165	6.124705	5.914508	5.892037	5.762026	6.579449	5.962949	5.749604	4.858599	6.809253	4.787106	5.803461	4.919367	5.353045	4.760715
380	hsa-miR-24-1-star_st	380	hsa-miR-24-1-star_st	1.139342	1.097947	1.125197	1.365491	1.704352	2.542007	1.319242	0.6317596	0.9655536	0.7492895	0.8060313	1.128949	2.206079	2.813225	1.480274	1.636425	2.323049	0.8691316	1.305	1.388415	1.937315	1.357325	2.414538	0.7783959	2.52091	1.377498	1.843564	1.202161	0.9801223	1.200179
381	hsa-miR-24-2-star_st	381	hsa-miR-24-2-star_st	7.848706	8.77212	7.630371	7.626536	8.625141	8.782351	9.105985	5.715634	7.843273	8.33763	8.80654	8.243906	9.475396	5.991332	8.120905	7.942829	8.46243	7.918096	6.780566	7.628903	8.138136	7.981069	8.387788	6.314594	8.734371	8.263844	8.466495	8.479523	7.769813	8.688792
382	hsa-miR-2467-3p_st	382	hsa-miR-2467-3p_st	3.034006	1.963879	2.600425	1.678797	2.778315	2.331977	2.907891	3.226992	1.639704	3.17513	2.762208	1.995229	3.107895	4.058074	2.072397	2.777494	2.244961	2.776713	3.241788	3.171167	2.502585	2.583212	2.655749	2.526073	2.785703	1.765564	2.07258	2.016529	1.388677	0.9355936
383	hsa-miR-2467-5p_st	383	hsa-miR-2467-5p_st	0.7287867	0.3806003	0.5455294	0.5691221	0.1158949	0.5439894	0.7541779	0.5285924	0.9534094	0.2980024	0.7247011	0.7966005	0.5675111	0.6746871	0.7398764	1.161397	0.8283155	0.7076191	0.2921504	0.7224784	0.7224784	0.4442871	1.382289	0.4797702	0.8700614	0.7302778	0.5732027	0.4909058	0.6709186	0.6332599
384	hsa-miR-24_st	384	hsa-miR-24_st	13.99641	14.31828	14.07727	13.70287	14.27541	14.54717	14.29259	13.55532	14.00211	13.99354	14.07121	13.94813	14.46668	13.46662	13.96999	13.82713	14.16291	13.90361	13.55631	13.8037	13.93195	14.11134	14.22199	13.80557	14.25477	14.01976	14.0232	14.12325	13.85504	14.28702
385	hsa-miR-25-star_st	385	hsa-miR-25-star_st	7.037004	7.572485	8.739418	7.368378	6.80077	8.196745	7.381481	6.121686	6.736842	6.93806	7.403645	6.311321	6.96207	9.549332	7.027684	7.261649	6.842837	7.123647	6.62651	7.15093	7.137915	7.549209	7.268671	1.577758	7.111795	8.215839	6.513016	8.716098	7.461608	6.144984
386	hsa-miR-25_st	386	hsa-miR-25_st	11.7546	11.91908	12.43017	12.32393	11.61154	12.01027	11.7204	11.28537	12.12218	11.4364	11.62843	11.3411	11.45864	13.20944	10.77227	12.26238	11.27295	11.05301	10.88136	11.45196	11.30563	11.53785	11.68355	10.61524	11.92475	11.83321	11.18385	12.05773	11.64013	11.9692
387	hsa-miR-2681-star_st	387	hsa-miR-2681-star_st	0.7966005	0.9092404	1.380461	0.8065783	1.130032	1.47581	1.160972	1.102306	2.874765	4.805503	0.9180434	1.194707	1.01925	1.100685	2.539149	1.369113	1.007649	1.062046	0.6399969	0.7966005	0.8165835	1.078846	1.305861	0.771794	0.6678118	0.9597251	1.185894	1.13554	1.256434	1.799737
388	hsa-miR-2681_st	388	hsa-miR-2681_st	0.663226	0.902177	0.9206159	0.9118828	1.227619	0.8848113	0.9384351	0.5411445	0.907943	0.2952189	1.653369	0.4505261	0.8283862	1.858847	1.094416	1.018944	0.6695557	0.9477029	0.902177	0.5741267	0.7110486	0.8637238	0.7456901	0.835932	0.6607484	1.459027	1.790158	0.4723406	1.34316	0.6819342
389	hsa-miR-2682-star_st	389	hsa-miR-2682-star_st	0.1517026	0.9511154	0.8635346	0.5958447	0.7311082	0.6034051	0.2902451	0.6855076	0.5477805	0.2138091	0.3051042	0.6827834	0.4893673	0.7454382	1.006983	0.5321198	0.2354347	0.5840498	0.4531248	0.3747715	0.6034051	0.3370941	0.2666766	0.2175139	0.9566359	0.3232635	0.6604243	0.6852143	0.3432271	0.5260669
390	hsa-miR-2682_st	390	hsa-miR-2682_st	0.9819831	0.4766797	0.8792034	0.5231103	0.3911068	1.153955	0.8314844	0.6365509	0.3794348	0.6265456	0.47521	0.7966006	0.6161375	0.5423715	0.7893124	1.131082	0.63143	0.6364616	1.11496	0.9843963	0.6364616	0.9813594	1.118604	0.5723198	0.4800457	0.4855251	0.9640068	0.5905844	0.4411155	0.7214743
391	hsa-miR-26a-1-star_st	391	hsa-miR-26a-1-star_st	0.6939634	0.9387372	0.6825627	0.4703058	0.4020714	0.7966005	0.5680792	0.9314122	0.9262638	0.9016368	0.6945522	0.5998596	0.5164589	0.8025016	1.171014	1.847188	0.8605897	0.4786948	0.9637387	0.2247897	0.7234174	0.5164589	0.7385123	0.4460473	0.1100709	0.7372427	0.3802979	0.4909058	0.8968883	1.396431
392	hsa-miR-26a-2-star_st	392	hsa-miR-26a-2-star_st	0.8907766	0.4615427	0.4282739	0.7605075	0.5495518	0.4321783	0.7113388	0.6971694	0.7674861	0.3247484	0.6786302	0.5837289	0.892103	0.4678346	0.576575	0.5263538	0.4690188	0.5648373	0.4693893	0.6156285	0.3847288	0.5579607	0.3820103	0.6966616	0.3732145	0.6547672	0.3562958	0.6880313	0.5164589	0.6013287
393	hsa-miR-26a_st	393	hsa-miR-26a_st	14.26738	14.54909	14.46078	14.58637	14.55158	14.4087	14.15339	14.23243	14.40882	14.44708	14.3341	14.43233	14.17774	14.07458	14.42015	14.45856	14.53901	14.47944	14.47988	14.4666	14.5017	14.64725	14.51423	14.26982	14.44237	14.4446	14.60451	14.12558	14.50947	14.52042
394	hsa-miR-26b-star_st	394	hsa-miR-26b-star_st	2.954556	2.248782	3.0932	4.373975	3.223305	2.500374	1.224277	2.893786	2.091429	3.339645	3.207033	3.426871	2.429634	2.856196	3.268879	4.977392	3.541806	3.029768	4.537538	4.526614	4.430614	2.935356	4.005692	0.8096459	2.023853	1.606003	3.034265	1.025569	1.354578	1.563777
395	hsa-miR-26b_st	395	hsa-miR-26b_st	7.831169	8.129351	8.0732	8.666734	8.106411	8.111873	6.454886	8.693871	7.685173	7.910062	7.381306	8.581394	6.833903	6.93791	8.145467	9.274137	8.419464	7.700393	7.924652	8.246965	7.791299	8.021824	8.018923	7.822451	7.933856	7.439218	7.813003	7.934719	7.803587	8.645611
396	hsa-miR-27a-star_st	396	hsa-miR-27a-star_st	4.677726	6.962824	6.552712	7.932729	4.767263	7.04387	5.682895	4.91024	6.011574	5.111182	5.538829	6.218725	5.384742	4.022509	3.204352	5.366868	5.654937	5.823563	3.648903	5.333079	4.495875	4.632774	5.848391	0.9099207	3.045473	6.162086	5.276621	5.805645	3.043672	4.775872
397	hsa-miR-27a_st	397	hsa-miR-27a_st	12.65124	12.98494	12.76101	12.54369	12.69847	12.76431	13.07883	12.43862	12.32931	12.57647	12.96056	12.54414	13.53091	11.61588	12.92781	12.42092	13.24497	13.05696	12.63764	12.87253	13.0419	13.01478	12.9112	12.9231	12.94064	12.41936	12.73465	13.11094	12.34958	12.6841
398	hsa-miR-27b-star_st	398	hsa-miR-27b-star_st	6.69257	6.770303	7.387184	6.228047	7.125579	7.082334	6.084316	6.57944	6.815599	6.322748	6.967109	6.909644	6.100085	7.423958	6.439855	6.65884	7.351517	7.109948	6.221868	6.699988	7.403588	7.074135	7.026309	2.628469	6.143991	6.580975	7.360468	5.64899	6.589233	7.035835
399	hsa-miR-27b_st	399	hsa-miR-27b_st	12.11342	11.39557	12.0977	11.10793	12.32516	11.07395	10.87361	11.18186	11.73081	10.92285	11.29486	11.56925	11.44529	12.51566	11.34824	11.45822	11.83372	11.30458	11.96786	11.60819	12.19831	11.67561	11.90286	10.79947	11.58149	10.58485	11.71108	9.796219	10.85644	11.35971
400	hsa-miR-28-3p_st	400	hsa-miR-28-3p_st	9.636227	10.0548	9.891323	10.41725	10.29535	9.564287	9.663277	9.936163	10.77	9.160549	10.29003	10.10201	10.19073	8.34198	9.59609	9.776231	9.817492	10.25095	9.189501	9.579262	10.19073	9.646881	10.01486	9.889017	10.67872	9.795637	10.36648	9.643879	9.724533	9.586979
401	hsa-miR-28-5p_st	401	hsa-miR-28-5p_st	10.62896	10.9164	10.34464	10.54608	11.2187	10.4858	10.35721	10.64023	11.03465	10.03783	10.68016	10.92174	11.04955	9.132755	9.862288	10.68578	11.26537	10.5006	9.395492	10.07325	10.61126	10.61478	10.82251	10.22563	11.80748	10.62103	10.78201	10.15949	10.44211	10.674
402	hsa-miR-2861_st	402	hsa-miR-2861_st	12.12821	11.31303	11.67771	11.39093	11.16997	10.75961	11.27775	10.94434	12.2949	10.83416	10.96765	11.03281	11.71201	11.92392	10.36158	10.84013	10.49905	11.07397	13.0836	11.53824	11.95524	10.91248	10.86825	10.92644	11.04411	11.42901	11.49942	11.34745	11.24293	10.33797
403	hsa-miR-2909_st	403	hsa-miR-2909_st	2.471975	2.42025	1.884077	2.026481	2.056765	1.989351	1.485834	1.884818	1.89103	1.865943	1.856114	2.14879	1.718714	1.621026	1.98862	1.621026	2.322397	2.268689	1.728843	1.998856	2.354043	1.718714	1.758394	1.429494	2.557952	1.537479	1.914617	1.625158	1.944988	1.681055
404	hsa-miR-296-3p_st	404	hsa-miR-296-3p_st	3.700923	3.307461	2.410155	4.462862	3.341701	2.749246	3.696149	3.300204	3.78114	4.74096	4.740729	3.629449	4.183941	4.160829	3.130012	5.297307	4.218854	4.043886	4.999294	4.442985	3.889871	4.50882	3.551661	0.5067961	5.828218	4.245324	3.646028	3.833464	2.880528	1.926977
405	hsa-miR-296-5p_st	405	hsa-miR-296-5p_st	0.8909495	1.715848	1.643334	2.164186	1.190111	1.671848	2.607341	2.764941	0.8288567	2.159006	2.157223	1.374605	1.125718	1.994354	1.481255	1.58257	2.007767	1.709243	1.885046	1.740291	1.478131	2.308342	2.602397	2.018495	2.363331	1.987734	1.930614	2.466	2.003324	2.24728
406	hsa-miR-2964a-3p_st	406	hsa-miR-2964a-3p_st	0.8484942	1.005366	0.7050995	1.134419	0.9511548	0.8542915	0.9473431	1.198726	1.099521	0.9597251	0.9774674	0.6548856	0.6857276	0.9807431	0.8580928	1.41325	0.9649875	0.7573352	1.064506	1.128636	1.280427	0.85343	0.8557987	1.466455	0.9908193	1.242404	0.8815345	0.9891568	1.256434	1.648971
407	hsa-miR-2964a-5p_st	407	hsa-miR-2964a-5p_st	1.126912	1.679256	0.9115655	0.8872969	2.720652	2.269809	1.574707	1.035249	2.051965	1.964585	2.164186	1.476701	0.8183409	2.817315	1.877425	1.248317	1.810757	0.536783	0.959725	0.6833571	2.112061	2.318931	1.942837	1.140646	1.167248	2.239524	1.50651	1.734753	1.04012	1.097797
408	hsa-miR-297_st	408	hsa-miR-297_st	0.9391483	1.131938	1.509838	1.134419	0.8951529	0.8067453	0.821063	0.6261295	0.8273973	0.9780162	1.260394	1.010001	0.9111963	2.153342	1.737419	1.122623	1.31631	1.690758	1.912673	1.185722	1.415566	1.329336	0.8708204	1.529157	0.9829316	0.7247011	1.529157	1.11523	0.9111963	1.200179
409	hsa-miR-298_st	409	hsa-miR-298_st	1.428666	0.936043	1.151981	1.480274	0.9235958	1.321911	2.52209	1.03525	1.024996	2.047425	1.214282	0.8771819	1.332279	2.05983	0.7427324	1.069217	1.428201	1.095279	1.228414	1.852639	1.078418	1.097059	1.164549	1.970924	1.500819	1.19323	1.464681	2.33467	1.256434	1.000991
410	hsa-miR-299-3p_st	410	hsa-miR-299-3p_st	3.651502	4.086573	4.278462	3.863444	4.707356	4.389364	3.434935	4.743052	3.837799	4.100064	3.920395	3.275787	5.570746	2.882424	2.890455	3.783375	4.445641	3.835823	2.896222	3.485434	4.208488	3.748044	5.904858	2.632894	3.935689	3.337704	4.661316	3.960463	3.591273	2.220143
411	hsa-miR-299-5p_st	411	hsa-miR-299-5p_st	4.682396	2.599189	3.188071	5.71101	6.45069	5.310056	5.069128	8.096699	3.694629	4.61825	6.005518	5.419208	6.308708	1.122154	1.423215	5.346166	6.099091	5.840962	5.22125	6.405199	6.979012	5.32466	6.611852	1.38283	5.02352	5.249771	6.456186	2.101165	5.024424	2.081798
412	hsa-miR-29a-star_st	412	hsa-miR-29a-star_st	0.8031088	0.8818489	0.5947798	0.2072108	0.8399056	0.28433	0.9350102	0.751285	0.6108699	0.5518431	0.5670218	0.6266361	0.6825627	0.6038277	0.5861162	0.5053314	0.6862364	0.4112062	0.4700921	0.7984962	0.2590733	0.755954	0.5889411	0.8002464	0.5835715	0.677109	0.4503012	0.7021815	0.4323051	0.7674862
413	hsa-miR-29a_st	413	hsa-miR-29a_st	11.25054	12.4219	12.40491	12.32863	11.83414	11.56558	12.02273	13.07672	12.09931	12.3834	12.44502	12.51358	12.18823	10.99178	12.81425	12.6416	12.31095	12.04206	12.00846	12.70034	12.50928	12.37294	12.42979	12.68357	13.1122	12.2958	12.50277	12.41304	11.8591	12.71515
414	hsa-miR-29b-1-star_st	414	hsa-miR-29b-1-star_st	5.237081	8.136832	6.942421	7.354682	6.686895	6.558377	6.82529	6.028167	5.80434	5.804321	6.931684	7.073393	6.658484	5.444963	6.075721	7.928254	6.540551	7.270937	5.305068	7.299767	7.588717	6.754021	7.434374	2.582722	6.388576	7.183334	7.661574	7.166631	6.253627	8.064907
415	hsa-miR-29b-2-star_st	415	hsa-miR-29b-2-star_st	9.858666	8.178641	9.063071	10.34896	8.642607	10.04541	7.826099	8.815097	11.08992	9.395663	10.80607	10.68635	5.524571	6.717385	10.35936	10.15264	9.531635	9.477093	9.924472	9.053185	9.105998	8.578737	8.633454	7.997532	7.415727	9.355971	9.201302	8.181417	8.416237	9.829562
416	hsa-miR-29b_st	416	hsa-miR-29b_st	5.912446	6.356844	6.004192	7.720131	6.178367	6.972178	5.16326	5.58805	8.295215	7.218615	7.167566	7.91214	6.413418	4.751797	7.996263	7.515449	7.020137	6.009562	6.883705	6.215021	5.442555	6.178794	6.428175	5.439328	7.662822	6.628094	6.93625	7.685893	5.916084	6.723016
417	hsa-miR-29c-star_st	417	hsa-miR-29c-star_st	7.594549	4.852194	6.892761	8.183659	6.329745	6.932609	5.239851	5.020523	8.799225	7.631474	7.278797	7.627782	3.645641	5.519002	7.644837	7.149883	6.99051	6.602095	7.65668	5.991892	6.363898	6.489841	6.788602	3.062917	5.680976	6.132492	6.034447	5.197749	6.193321	7.243267
418	hsa-miR-29c_st	418	hsa-miR-29c_st	7.529171	6.22702	8.746195	8.710507	7.096293	7.943972	5.557082	8.174825	8.854702	8.327097	8.122169	8.86818	6.006231	6.012855	8.820221	9.085641	8.021564	6.895038	7.624079	7.490839	7.24457	6.791914	7.693114	6.192771	7.693789	6.799832	7.134021	6.76047	6.47606	8.077542
419	hsa-miR-300_st	419	hsa-miR-300_st	0.7966005	0.5076135	0.8596256	1.018444	0.615536	0.9400914	0.7615212	1.410712	0.9337602	0.7991109	0.5656798	0.7991109	0.8800066	0.6971867	0.6207925	0.6731702	0.6574794	0.5587604	0.6527179	0.5488895	1.008856	1.027371	0.6806255	0.8490644	0.8746212	0.6743701	0.7954869	0.5147127	0.9710794	0.9148236
420	hsa-miR-301a_st	420	hsa-miR-301a_st	5.955171	3.562027	1.982639	3.332826	3.188071	2.338063	4.191955	1.729288	2.518895	5.7018	4.920327	3.927883	6.818536	7.318103	2.890247	2.15429	2.764224	0.7857969	4.586162	0.7966003	2.943159	4.379845	2.129137	2.358768	5.453781	5.669394	1.383433	2.585454	3.730271	1.998716
421	hsa-miR-301b_st	421	hsa-miR-301b_st	0.7097777	0.8358029	0.4062839	0.4400093	0.615536	0.8431523	0.4122777	0.915476	0.5943323	1.005307	0.9807773	0.2859842	1.344937	4.070052	0.6321954	0.7892842	2.076392	1.066434	0.7674861	0.6206784	0.7078987	1.859507	0.6574794	0.6136196	1.502963	0.724701	0.8285952	1.024537	0.9518774	0.6477125
422	hsa-miR-302a-star_st	422	hsa-miR-302a-star_st	0.48003	0.7449845	0.6310698	0.8064931	1.331956	0.5870668	1.075033	0.3642587	1.272693	0.7966005	0.9292845	0.7601715	0.5512293	0.6041154	1.157262	0.8309056	0.6210505	0.774154	0.678706	1.544579	1.033972	1.136957	0.4454645	0.9801034	0.5832651	0.7247011	0.8774962	1.092818	0.6260444	1.16375
423	hsa-miR-302a_st	423	hsa-miR-302a_st	0.7898365	0.7753327	0.5791302	0.4976714	0.7218428	0.5005107	0.4984372	1.146231	0.5545102	0.5762808	0.5338885	0.5959483	0.492756	0.9461726	0.3933906	0.7427324	0.3776576	0.6545521	0.4526707	0.6851076	0.6639335	0.8947042	0.6639335	2.649749	0.5616465	0.76029	0.6639335	1.567392	0.6555226	1.067512
424	hsa-miR-302b-star_st	424	hsa-miR-302b-star_st	0.5348756	0.9267139	0.9435865	1.30698	1.286584	0.8195575	0.8149929	0.5528524	0.5369432	0.4909059	0.6687839	0.5691222	0.516459	0.6724471	0.436689	0.9258238	1.287077	0.5262525	0.3001395	0.8246732	0.5157873	0.6638715	0.3201812	0.6165317	0.3586078	0.8972613	0.7884406	0.5081341	0.6236283	0.7674862
425	hsa-miR-302b_st	425	hsa-miR-302b_st	0.6166117	0.7017297	0.6825627	0.5691221	0.8545097	0.6387534	0.8117397	0.6168061	0.8079038	0.658916	0.9150208	0.4402173	0.5542874	0.5772007	0.8314498	0.8906685	0.5917228	0.6079887	0.6257554	0.5366504	0.6683252	0.6901975	0.5917228	0.7003437	0.7115234	0.5964258	0.9179139	0.6734245	0.2275989	0.8453882
426	hsa-miR-302c-star_st	426	hsa-miR-302c-star_st	0.5754881	1.231533	0.8800488	0.6538533	0.6745652	0.6177948	0.9365253	0.4201467	0.5672395	0.6438755	1.434664	0.702934	0.7020217	0.7537055	0.7427325	0.617227	0.4655064	0.5958122	0.6621982	1.197202	0.5958122	0.9018657	0.4014694	1.153878	1.226278	0.7837303	0.6574794	0.6734246	0.3432271	0.7869452
427	hsa-miR-302c_st	427	hsa-miR-302c_st	0.5141128	0.6407599	0.5579054	0.8065783	0.8022125	0.84099	1.19282	0.7144105	1.069386	0.7018689	0.684976	0.948398	0.5558364	0.7265242	1.073452	0.4384484	0.7018689	0.5811725	0.4731829	0.6059745	0.7367494	0.6961028	0.4138582	1.099266	0.6755462	0.6755462	0.9218857	0.9305745	0.7031354	0.9192836
428	hsa-miR-302d-star_st	428	hsa-miR-302d-star_st	1.095711	0.9385473	1.237565	1.134419	0.9877263	1.056066	1.268828	1.761342	1.256189	1.077668	1.088634	1.472417	1.174291	1.040095	0.6617636	0.8722506	1.914124	1.174291	0.7210438	0.7966005	0.9323066	1.135227	0.6630782	1.023336	1.005769	1.825647	1.183987	0.6734245	0.6243152	0.7674861
429	hsa-miR-302d_st	429	hsa-miR-302d_st	0.5927923	0.4142772	1.101578	0.5424408	0.6674979	0.3852937	1.036858	1.087211	0.7370682	0.4056541	0.7547063	0.6188378	0.5319749	0.8301718	0.7427325	0.7123145	1.089724	1.015774	0.2594095	0.7441595	0.696145	0.939787	0.704013	0.6160802	0.8840631	0.6793002	1.134419	0.6430066	0.7273411	0.937519
430	hsa-miR-302e_st	430	hsa-miR-302e_st	0.9206892	0.4717793	0.4108225	0.3471479	0.1648817	0.6003495	0.6507203	1.074245	0.5597664	0.6003495	0.763697	0.7665732	0.5554549	0.6946763	0.676914	0.5235567	0.8995857	0.5511433	0.7827888	0.5741267	0.5830309	0.3288233	0.3471479	2.548342	0.3976037	0.5554549	0.6964753	0.3766457	0.2774086	0.7047915
431	hsa-miR-302f_st	431	hsa-miR-302f_st	0.3623153	0.4569991	0.3622161	0.4752332	0.8854575	0.5477213	0.5611099	1.151875	0.323233	0.8275483	1.091248	0.7966005	0.4793974	0.6624881	0.5308143	0.6240047	0.1322256	0.6624881	0.7674862	0.6998317	0.8327483	0.6330844	0.2357613	0.8593579	0.3622161	0.4542752	0.6068649	0.2663223	0.6330844	0.8841116
432	hsa-miR-3064-3p_st	432	hsa-miR-3064-3p_st	3.384652	3.684378	4.681078	4.104788	3.283799	3.457231	4.609175	1.891629	3.956584	4.334801	4.581391	4.606359	3.369601	3.055217	5.201177	3.773001	3.471137	2.526289	5.070925	4.254195	3.850141	3.453766	3.52243	1.134419	2.923538	4.992153	4.325747	4.272504	3.677188	2.987381
433	hsa-miR-3064-5p_st	433	hsa-miR-3064-5p_st	3.666984	3.807759	4.613047	4.049341	3.898623	3.227303	4.287989	2.077542	4.199901	4.281918	4.094417	3.950704	2.910682	3.822377	4.165875	3.465661	2.779147	3.625924	6.316702	3.762173	3.475928	3.390273	2.542563	2.61416	1.545333	4.294053	4.125936	2.8579	2.487675	1.559276
434	hsa-miR-3065-3p_st	434	hsa-miR-3065-3p_st	4.284752	4.741381	1.459557	3.36227	5.757278	6.789818	2.086574	1.798336	5.063518	6.410645	4.161551	2.049208	1.523443	4.47916	6.6068	2.806319	6.604308	1.721111	6.863817	4.680999	2.112062	2.839767	3.329985	1.185297	1.423804	4.181778	6.673888	2.364162	4.787316	6.507627
435	hsa-miR-3065-5p_st	435	hsa-miR-3065-5p_st	4.446633	5.414088	2.645337	5.750107	6.438841	7.143276	3.217176	1.207194	5.19163	7.065156	4.859735	3.183298	1.840302	4.616734	6.482101	3.591667	7.207914	2.533491	6.921767	4.791928	2.136957	3.485433	4.430346	1.737419	2.518947	3.932403	6.853958	2.096855	6.116404	6.94872
436	hsa-miR-3074-3p_st	436	hsa-miR-3074-3p_st	2.1604	2.264367	2.075875	2.093353	2.634828	3.35969	3.290002	1.514481	1.751924	1.51374	1.935591	1.267612	0.954071	1.562127	1.339046	2.448338	3.442485	1.641225	1.718127	2.123368	2.491382	2.665419	3.249876	1.22983	3.633928	2.80361	2.998122	2.55753	1.560169	1.804125
437	hsa-miR-3074-5p_st	437	hsa-miR-3074-5p_st	2.502744	3.572172	1.683106	4.96625	3.005945	4.295856	4.627529	1.07579	3.152822	1.877275	3.003439	3.076655	4.405827	3.473211	3.269813	3.383478	3.401106	1.605228	1.160972	2.656885	4.527483	3.069017	3.323458	0.6941607	3.611121	3.749805	2.550076	2.874993	2.461662	1.556692
438	hsa-miR-30a-star_st	438	hsa-miR-30a-star_st	6.095958	9.011536	9.853469	9.871258	9.675276	8.109291	8.942853	10.0936	11.52522	7.697214	10.10357	10.99374	7.373764	5.48702	10.21144	10.94969	6.842116	9.096663	8.090038	9.155643	9.293993	7.636238	10.0723	8.787401	7.567486	9.071224	7.054176	8.895998	7.218548	10.2679
439	hsa-miR-30a_st	439	hsa-miR-30a_st	9.69803	11.6638	12.63127	12.86999	11.60485	11.06661	11.66053	12.60064	13.53601	10.65546	12.19102	13.48545	10.21448	8.988461	12.39673	13.40019	11.11691	11.44983	10.92909	11.89219	11.71796	10.86983	12.27593	12.11605	11.09892	11.32896	10.88105	12.20406	10.25013	12.88258
440	hsa-miR-30b-star_st	440	hsa-miR-30b-star_st	5.976734	6.661437	5.781684	7.661004	6.291328	5.204398	5.802599	6.25685	5.446053	5.889296	5.651286	5.265734	5.355694	5.684429	5.514788	6.252439	6.531673	5.653888	5.060262	6.255472	6.211631	5.931104	7.043141	2.58391	6.788012	6.198487	5.805099	4.637136	6.544649	6.738126
441	hsa-miR-30b_st	441	hsa-miR-30b_st	10.97586	11.27226	10.80352	12.01863	10.92614	10.3321	11.28859	11.83422	10.62569	12.14186	10.59337	11.06865	10.37664	11.52552	11.01987	11.4256	12.22682	10.90339	11.13879	11.43556	10.95017	10.96186	11.0216	10.50232	12.40434	10.74141	11.2983	10.73972	11.26449	10.68968
442	hsa-miR-30c-1-star_st	442	hsa-miR-30c-1-star_st	3.475796	5.27879	3.628415	5.981605	4.314096	5.239353	3.609545	4.072512	5.05336	3.540569	4.990926	5.16923	4.263671	5.711804	5.226519	5.900799	4.016765	4.11583	4.370684	4.548169	4.966582	4.660473	5.438128	0.9698687	4.73916	4.550851	4.876823	3.807163	3.736305	1.233135
443	hsa-miR-30c-2-star_st	443	hsa-miR-30c-2-star_st	4.281184	7.318702	8.787024	8.933805	7.652834	6.702935	7.282275	8.06105	9.882154	6.263136	8.585375	9.859479	4.989709	3.667129	8.497199	10.05478	6.102393	7.737446	6.36166	7.951325	7.857175	6.538089	8.566749	4.437629	6.218225	7.657698	6.570724	8.189237	5.82604	8.394991
444	hsa-miR-30c_st	444	hsa-miR-30c_st	11.32861	12.27049	12.19253	12.77434	12.07514	11.03403	11.97072	12.38186	12.57856	11.54793	12.31273	12.84712	11.17269	12.08657	12.52675	12.78049	11.67636	12.10133	11.94318	12.24661	12.47442	11.59181	11.79491	11.48308	12.08202	11.52419	11.53758	12.22727	11.39595	11.72991
445	hsa-miR-30d-star_st	445	hsa-miR-30d-star_st	0.5930218	0.7816707	0.6825627	0.8065783	0.4918696	0.9654258	0.6978003	0.7552741	1.097708	0.5769817	0.4539596	0.7037942	0.3536923	2.152257	0.5506325	0.7427325	0.7301908	0.7207824	0.5025151	0.6602026	1.151129	0.9445485	1.075801	1.739824	0.7974125	0.6025348	0.5746568	0.6758295	0.7427325	0.4788002
446	hsa-miR-30d_st	446	hsa-miR-30d_st	11.25044	11.5522	11.06512	12.79952	11.19639	10.65355	11.91311	12.05926	11.18162	12.01344	11.26711	11.60972	10.82714	11.30823	11.74902	12.03962	12.69639	11.54204	11.67935	11.78209	11.68189	11.93672	11.22193	11.58582	12.52733	11.83923	11.74182	11.17654	12.0619	11.9021
447	hsa-miR-30e-star_st	447	hsa-miR-30e-star_st	5.197659	6.639733	6.389238	6.970297	6.997357	6.34484	6.48667	7.41515	7.763189	6.089063	6.95626	6.924836	6.106362	6.765625	7.158693	7.245332	4.977635	6.449738	5.859824	6.570713	7.33972	5.61683	6.961526	1.758814	5.96229	6.600547	5.537105	6.261083	5.824386	5.972985
448	hsa-miR-30e_st	448	hsa-miR-30e_st	6.375103	8.670835	7.829321	8.541292	7.394016	7.981215	6.578635	8.125402	7.739159	6.8017	6.967986	8.741059	6.832076	9.335831	7.109694	8.971199	6.590282	6.478205	6.041298	6.075008	6.850701	6.861914	7.377921	3.608774	7.508636	7.725691	6.601622	7.273113	7.081423	7.712504
449	hsa-miR-31-star_st	449	hsa-miR-31-star_st	2.501191	1.451487	1.122796	3.397651	3.495248	4.213095	1.160972	2.749892	1.939453	2.949089	2.226929	1.733194	8.594374	6.872695	1.927573	2.265962	2.831204	1.733194	1.317155	3.821934	2.93841	3.791478	3.961747	2.404179	2.692491	1.769644	2.989297	1.144311	1.868023	1.74039
450	hsa-miR-3115_st	450	hsa-miR-3115_st	0.3115563	0.1939324	0.270561	0.6602741	0.6985135	0.6502963	0.6117244	0.7441463	0.621182	0.3952903	0.5783969	0.44794	0.6020836	0.871375	0.8043161	0.7427325	0.3504318	0.6409149	0.351411	0.6406043	0.5983667	0.5999578	0.3523013	0.531672	1.071633	0.3992334	0.4702278	0.9603103	0.2476115	0.6718706
451	hsa-miR-3116_st	451	hsa-miR-3116_st	0.2545257	0.9827571	1.234603	0.4259042	0.726186	0.6473662	0.7491426	0.3978206	0.7877696	0.6777629	0.7994585	0.9232163	0.7202273	0.3555936	0.8165072	0.7630159	1.518468	0.9909875	1.070375	0.777895	1.282186	0.6186709	1.129475	0.6498157	0.2395454	0.8165072	1.446074	0.6015558	1.368405	0.9712545
452	hsa-miR-3117-3p_st	452	hsa-miR-3117-3p_st	1.384258	1.537391	1.837686	0.8065783	1.464814	1.505826	0.8997492	1.829278	0.9761758	1.216996	1.251025	1.066434	1.871957	0.6548432	1.168415	1.163128	1.364494	1.384258	0.9761758	0.7925359	0.5519167	1.639259	1.264227	1.343109	2.487674	1.222614	1.5275	1.124521	1.256434	1.200179
453	hsa-miR-3117-5p_st	453	hsa-miR-3117-5p_st	0.8013518	0.6574794	0.9777928	0.5929728	0.920814	0.5300553	0.5123522	0.8216441	0.534764	0.7956053	0.862827	0.937126	1.018022	0.6749089	0.8642116	0.6627751	0.5851269	0.7742026	0.9080117	0.4213358	0.373767	0.5164589	1.094771	0.8808584	0.9536431	0.7116846	0.3664573	0.4598191	0.7297159	0.3462498
454	hsa-miR-3118_st	454	hsa-miR-3118_st	0.7145256	0.9470906	0.7724307	0.6196257	0.6806864	0.2259317	0.2836676	0.4440595	0.4626635	0.3536923	0.7247011	0.7084415	0.5816092	0.4446084	0.4409406	0.9763173	0.6574794	0.9852858	0.7674862	0.6032614	0.7966005	1.84139	0.4111451	1.049302	0.7898514	0.7247011	0.6574794	0.8136097	0.5412937	0.5439506
455	hsa-miR-3119_st	455	hsa-miR-3119_st	0.6702701	0.3623153	0.7342592	1.134419	0.7237402	0.2631993	0.9329884	0.4006876	0.5395027	0.362772	0.976386	0.5691221	0.6383868	0.4104526	0.7427324	0.6065037	0.2666766	0.3536923	0.4504147	0.3718266	0.536783	0.2989071	0.3378345	0.4460473	0.724701	0.724701	0.2215403	0.3376498	0.343227	0.6411557
456	hsa-miR-3120-3p_st	456	hsa-miR-3120-3p_st	0.9391119	0.9333209	0.8019435	0.4326133	0.879831	0.876148	0.9004925	0.8603513	0.7403002	0.5031765	1.726621	0.5944433	0.8750824	1.813546	0.546212	1.29483	0.7155102	0.7293028	1.908942	0.7666464	1.974728	0.8382962	1.799545	0.6091504	0.9441835	0.959725	1.329821	0.6539398	1.58549	0.9600059
457	hsa-miR-3120-5p_st	457	hsa-miR-3120-5p_st	3.008687	1.89686	1.530299	2.74161	2.794402	3.815562	2.911669	2.156516	2.658508	2.234869	2.128214	3.212425	2.177577	1.364813	3.193301	3.546793	2.593731	3.404734	3.013736	4.217051	4.87094	1.783309	4.390815	1.436324	4.059295	3.741214	3.793099	2.424048	3.191831	1.757763
458	hsa-miR-3121-3p_st	458	hsa-miR-3121-3p_st	1.379077	1.381648	2.256774	1.82608	0.7244908	0.5437992	1.101324	1.335624	1.62535	0.95087	1.445971	0.9874815	1.223151	1.059513	1.084423	0.8754548	0.7197474	2.324992	1.351853	0.6300269	0.6910526	1.88146	1.610681	3.782548	1.612292	1.06868	1.710717	1.595196	1.099934	0.9913136
459	hsa-miR-3121-5p_st	459	hsa-miR-3121-5p_st	0.593017	0.3776852	0.5948313	0.6676928	0.995534	0.519499	0.4406004	1.03525	0.5477805	0.4224661	0.7036758	1.066434	0.4375165	0.3182715	0.6098818	0.9487348	0.5148212	0.8559929	0.3711261	0.5741267	0.9478649	0.4410917	0.4507842	0.995534	0.5260575	0.8895161	0.518594	0.57473	0.9207699	0.3399148
460	hsa-miR-3122_st	460	hsa-miR-3122_st	1.278596	1.069521	1.905276	1.179608	0.7496876	0.6855373	0.8774962	1.080438	0.8126742	1.004913	1.020709	0.8417886	1.362486	2.108706	2.108706	1.064132	0.3972853	1.429446	1.063494	1.092608	1.092608	2.178139	0.9823178	2.033426	1.050001	1.020709	1.523024	1.027063	0.8124665	1.082931
461	hsa-miR-3123_st	461	hsa-miR-3123_st	0.4222743	0.3177077	0.7850024	0.3181707	0.615536	0.4885608	0.2435014	1.010733	0.6502202	0.7174384	0.7001841	0.7693466	0.1940522	0.1666579	0.6284972	0.7427325	0.4788336	0.512266	0.4413351	0.2273618	0.5138098	0.2898274	0.3266356	1.118609	0.9441835	0.361272	0.2805237	0.01219141	0.8026915	0.2390337
462	hsa-miR-3124-3p_st	462	hsa-miR-3124-3p_st	0.8289309	1.578624	1.285562	0.961607	1.044163	0.9925289	1.281465	1.402852	0.8536049	1.091793	1.3277	0.8126844	1.31181	1.000501	1.200179	1.751863	0.7518717	0.9871521	0.7401965	1.259322	1.512732	1.251914	1.260479	1.659997	0.6224458	0.6604675	1.005366	1.456411	1.015366	0.7674862
463	hsa-miR-3124-5p_st	463	hsa-miR-3124-5p_st	4.48038	3.812466	4.533082	4.274345	4.006093	3.825338	4.291193	1.979532	4.616254	4.568773	5.112765	4.093002	5.345212	4.810898	4.918517	4.135241	4.525547	4.771533	4.741923	4.227353	4.082655	4.781104	4.75	1.167016	5.164316	3.947906	4.015763	5.768308	3.463815	3.613732
464	hsa-miR-3125_st	464	hsa-miR-3125_st	1.885046	1.785824	0.9768463	2.098409	1.756145	1.30094	1.493988	0.7381871	1.179501	1.50386	1.432072	0.290346	1.610569	1.873471	1.772962	1.194406	1.938776	3.124952	1.453316	1.59142	1.622553	1.329336	1.449675	1.311402	1.750695	0.8195759	1.768205	1.071338	1.446768	1.494462
465	hsa-miR-3126-3p_st	465	hsa-miR-3126-3p_st	0.8626174	1.521894	1.582675	0.5298156	1.47328	0.9456748	1.260438	0.6837882	1.272693	0.9778751	1.892551	1.131011	1.532943	1.537087	0.7320681	0.2809618	2.068589	1.867615	0.5853376	2.064376	1.451985	1.291862	1.472815	0.7829581	1.167248	0.9849518	0.8939	0.5979005	1.371098	0.7334533
466	hsa-miR-3126-5p_st	466	hsa-miR-3126-5p_st	2.194015	1.350764	2.628728	0.4832256	2.586636	2.72266	2.016082	1.965051	2.282373	2.649646	2.880054	1.281378	2.65729	2.875198	1.57516	1.249351	2.135683	2.428294	2.648963	2.014236	3.051829	1.749666	2.706321	1.212491	2.275728	2.152116	2.461662	1.782208	1.638241	0.9775968
467	hsa-miR-3127-3p_st	467	hsa-miR-3127-3p_st	0.6747817	0.5494432	0.6203427	0.5435766	0.8660655	0.7652065	0.5495044	0.6203427	0.3631231	0.897505	0.6624811	0.7359929	1.004214	0.4035182	0.7103295	1.038493	0.5952594	0.8034326	0.2574245	0.3833824	1.247489	0.7559539	0.4335474	1.737419	0.8819635	0.6855298	0.8152763	0.8813092	1.298264	0.7674861
468	hsa-miR-3127-5p_st	468	hsa-miR-3127-5p_st	4.263671	3.148653	3.361769	3.494119	3.969325	4.329741	3.879849	2.891145	3.562559	4.889226	2.848441	3.118893	2.503893	3.848873	3.330337	3.596617	4.120387	2.97889	4.71586	3.65474	3.68353	2.692393	3.798856	1.964662	3.734536	5.305134	3.48754	3.638011	4.111516	3.589013
469	hsa-miR-3128_st	469	hsa-miR-3128_st	3.340504	3.05458	3.604561	5.821457	3.418511	4.417972	5.825933	4.810092	4.9785	2.861196	4.758913	3.907044	1.513729	1.485552	3.076715	4.038961	2.831113	5.400469	3.455907	3.219863	3.7615	4.432635	3.638266	1.780748	3.53064	5.344591	4.31698	4.724981	4.542864	7.593108
470	hsa-miR-3129-3p_st	470	hsa-miR-3129-3p_st	2.254631	2.417291	2.596632	2.74161	1.554328	2.149251	1.801432	1.071175	3.152822	2.149088	2.990545	2.451465	2.126112	2.233482	1.919874	2.987396	2.42005	1.918064	2.244772	2.191829	2.123107	1.886288	1.582987	0.8100159	1.187546	2.109063	2.205252	2.482442	2.834087	1.663024
471	hsa-miR-3129-5p_st	471	hsa-miR-3129-5p_st	1.625522	0.9079997	1.498886	0.8732234	1.139501	0.8681078	0.8953661	1.015178	0.9183776	0.6057671	1.112911	0.821197	0.9513695	0.8605897	0.7027526	0.997853	0.9095542	0.7242819	0.7674862	0.8732234	1.193046	0.9063809	0.8827513	0.7427325	0.280203	1.127998	1.386494	0.6055341	0.9541446	0.4577991
472	hsa-miR-3130-3p_st	472	hsa-miR-3130-3p_st	3.543775	2.910682	2.943546	2.060852	2.769848	3.105908	2.546917	2.691168	3.185816	2.023113	2.780374	2.05153	2.942113	3.367455	2.542329	2.577551	2.960416	2.63661	2.685164	2.966557	2.596197	2.389654	3.788216	2.224079	3.267075	2.886417	2.79648	2.290502	2.443054	1.426276
473	hsa-miR-3130-5p_st	473	hsa-miR-3130-5p_st	2.814277	4.03894	2.374135	3.124416	3.350335	2.70766	2.463483	1.811212	2.683217	3.796988	2.653502	3.783363	2.819942	2.246145	2.748737	2.883766	3.530523	3.100837	3.27949	2.216686	3.15045	2.740661	3.96909	2.153256	2.500572	2.472506	2.682121	2.793007	3.505586	1.246721
474	hsa-miR-3131_st	474	hsa-miR-3131_st	3.041268	2.242327	2.934637	2.234433	0.9407364	2.368573	2.566597	2.347959	1.470307	2.906048	2.006733	1.306434	2.800862	2.540493	1.090312	1.698506	1.503329	2.516568	3.029035	2.700829	1.361118	1.686771	2.693913	1.100167	2.225954	2.242481	2.10845	1.547129	2.770374	3.432016
475	hsa-miR-3132_st	475	hsa-miR-3132_st	1.295213	1.370552	1.195892	1.126501	1.411888	1.54727	2.075141	1.26965	1.001886	1.563737	1.408817	1.126501	1.941424	2.817004	1.078035	1.437946	1.214858	1.618658	2.190434	1.544579	1.118736	1.899575	1.716137	2.294797	1.630407	1.455534	1.434875	2.01379	1.560169	1.001886
476	hsa-miR-3133_st	476	hsa-miR-3133_st	0.8479519	1.626974	0.6720698	1.839502	0.9972339	0.8909472	1.493988	1.129596	1.692352	0.391629	1.133356	1.066434	0.7769094	0.8605897	0.8385329	1.509253	0.9775361	1.419634	0.7674862	0.9393247	1.073936	0.8503007	0.6145267	1.772795	0.8674253	1.71965	1.520138	0.7903709	1.198524	0.9102103
477	hsa-miR-3134_st	477	hsa-miR-3134_st	0.663226	1.169803	0.8759937	1.964043	1.666998	1.474825	1.298347	1.480274	1.026558	1.210845	1.642483	1.260153	0.8856999	0.5517694	1.995812	1.439794	1.532032	1.208226	1.006188	1.738298	0.7305018	1.22109	1.371262	1.134419	0.946908	1.107479	0.9193915	1.552066	1.01467	1.424489
478	hsa-miR-3135_st	478	hsa-miR-3135_st	1.00292	1.061872	1.264982	1.077312	0.6083183	0.7941146	0.9859093	1.305984	0.598637	0.85414	1.47137	1.066434	1.240731	0.9654102	1.192961	1.147317	1.061872	0.9228886	0.9859093	0.9785189	0.7064613	0.9210438	1.226425	0.6101165	1.316518	0.516459	0.8067589	0.7616397	1.105967	1.13072
479	hsa-miR-3135b_st	479	hsa-miR-3135b_st	8.65814	9.310739	9.030871	10.56063	8.973697	9.448898	9.822309	10.54292	8.084526	7.931801	9.513491	8.384359	8.968623	9.209778	8.828934	8.770673	9.405914	8.95266	9.378117	8.833088	9.671721	8.708635	9.098181	9.046417	9.1327	8.825678	9.154505	9.86116	8.288696	7.889169
480	hsa-miR-3136-3p_st	480	hsa-miR-3136-3p_st	0.5812755	0.5993788	0.7427325	0.8191454	0.611053	0.6056412	0.8283993	0.8671422	0.5789902	0.5801805	0.7373207	1.013275	0.7093889	0.536783	0.7427325	0.7427325	0.6627223	0.7872191	0.4172303	0.887959	0.5593386	0.755954	0.52018	0.4732907	0.7760761	1.1764	0.8774962	0.889536	1.257637	1.804125
481	hsa-miR-3136-5p_st	481	hsa-miR-3136-5p_st	1.944081	1.98862	2.015252	2.047184	1.828	1.953038	2.252221	1.480274	1.911082	1.822173	1.697983	1.002309	2.393579	2.650907	1.618088	2.333686	2.557864	1.522072	1.018525	2.25716	2.215395	2.251968	2.024352	0.880546	1.922043	2.489572	2.890751	1.962238	1.993356	1.200673
482	hsa-miR-3137_st	482	hsa-miR-3137_st	2.487674	2.135377	1.968361	2.164409	1.811442	1.51985	2.224071	1.272448	2.305737	1.366861	2.42005	2.491829	2.213549	3.320661	1.255345	2.151585	1.384731	1.508167	2.914578	1.917149	1.59103	2.461917	1.024368	1.533386	1.456795	2.586231	1.492926	1.666149	1.769047	1.137755
483	hsa-miR-3138_st	483	hsa-miR-3138_st	2.941405	2.992312	3.843055	2.74161	3.089881	3.409421	3.61796	1.505957	4.373967	2.39429	3.396154	2.144167	3.81705	3.162333	3.397884	3.298894	3.303538	3.835822	3.010338	3.64218	3.509337	3.341681	3.241022	1.637792	2.662843	2.449597	3.760121	3.392401	2.342241	2.307498
484	hsa-miR-3139_st	484	hsa-miR-3139_st	1.056213	0.8795084	0.5777104	0.9186006	0.8214198	1.50302	0.3894262	0.794585	1.298231	1.354875	0.9807773	0.5691221	0.9193408	1.020155	0.5595761	0.4982996	0.3786989	0.6010283	0.69736	0.3182473	0.8221389	0.6284812	0.4471622	0.5956391	1.192787	0.6284812	0.8633632	0.6029281	1.046117	1.312201
485	hsa-miR-3140-3p_st	485	hsa-miR-3140-3p_st	1.096167	1.025681	1.191094	0.883598	1.06202	0.9103906	1.86429	0.7688891	0.9089638	0.6657471	0.8172155	0.7305167	0.7218937	1.071068	1.27178	0.6003094	1.116542	1.799046	0.6623574	0.5133042	1.117817	1.124155	1.116542	0.9234397	0.6424321	0.9153271	0.9109389	0.8591073	0.818122	0.8445058
486	hsa-miR-3140-5p_st	486	hsa-miR-3140-5p_st	0.5320358	0.5076135	0.5416344	0.5444629	0.9289218	0.7491766	1.020633	0.9958193	0.6986214	0.7492238	0.6126707	0.7843516	0.635186	0.655246	0.7583093	0.7033021	0.5742409	1.116888	0.7280558	0.7128624	0.494068	1.502985	0.5207461	1.094989	0.5416344	1.098461	0.8774962	0.6952274	0.6023941	1.756749
487	hsa-miR-3141_st	487	hsa-miR-3141_st	8.790869	8.074119	8.617749	8.617453	7.908986	7.222997	7.879413	8.014275	7.656639	7.909173	8.513843	7.650625	8.685225	7.74404	7.994051	7.819222	7.203122	7.551618	9.154999	8.026223	8.04253	7.96306	7.121153	8.568259	8.060179	7.751076	7.376858	7.589233	7.456383	8.051915
488	hsa-miR-3142_st	488	hsa-miR-3142_st	0.2756819	0.7754587	0.747307	0.8065783	0.6155361	0.6480859	0.8854688	0.6825627	0.5477805	0.5931044	0.2216416	0.5770947	0.1940522	0.2843568	0.844931	0.9307355	1.048593	0.670168	1.147728	0.5598297	0.8987991	0.943957	1.02504	1.134419	0.7212881	0.4213577	0.5903696	0.6734246	0.5947127	0.2057242
489	hsa-miR-3143_st	489	hsa-miR-3143_st	0.2926747	0.617802	0.9380494	1.304887	0.9106352	0.6816495	0.6639464	0.8684652	0.8012119	0.8433819	0.9106036	0.8612419	0.7475656	0.8805789	1.024728	0.8435571	0.4820927	1.08621	0.4694386	1.241969	2.112061	0.7719457	0.7803043	1.034852	0.5260575	0.7023615	0.9590327	1.281024	1.384783	0.832489
490	hsa-miR-3144-3p_st	490	hsa-miR-3144-3p_st	0.600974	0.5921286	0.9409834	0.7686382	0.7000511	0.6828508	0.870145	0.6446226	0.5293865	0.4725118	0.4982996	0.8947978	0.8547585	0.6378788	0.6121129	1.018944	1.378562	1.482455	1.057922	1.154264	0.8062948	0.755954	0.8947978	0.8409297	0.456805	0.686761	0.6390854	0.7716218	0.7047924	1.162239
491	hsa-miR-3144-5p_st	491	hsa-miR-3144-5p_st	1.266119	2.120912	1.566271	1.797061	1.218429	0.9978331	0.9280758	1.008991	1.516395	1.093799	1.297564	1.131665	1.383221	0.85357	1.200179	1.059519	2.187154	1.384258	0.9021246	1.024757	1.245752	1.360503	1.723324	1.737313	1.223515	1.304225	1.328127	1.782208	1.351036	1.82615
492	hsa-miR-3145-3p_st	492	hsa-miR-3145-3p_st	0.7163383	0.3430696	0.7583164	1.134419	1.115174	0.5983357	0.5924786	1.03525	0.4154277	0.5440181	0.7274375	0.7517918	1.019353	0.7740313	0.9088789	0.7427325	0.4268017	0.5626042	0.63845	0.8027265	0.5527566	0.5585361	0.3979839	1.089611	0.4713612	0.7247011	0.8431197	0.6286159	0.7376391	1.226
493	hsa-miR-3145-5p_st	493	hsa-miR-3145-5p_st	2.164392	2.678242	3.149763	2.900276	2.388441	2.398916	2.26099	3.702613	2.081712	2.48828	2.861135	3.387072	3.340714	3.228376	2.493656	2.742424	2.659058	2.543202	2.17049	2.223486	2.594525	2.192751	3.259253	1.031784	2.502971	2.709978	2.676989	3.477392	3.403332	4.547969
494	hsa-miR-3146_st	494	hsa-miR-3146_st	0.8435756	1.158292	0.6305415	0.6921777	0.2751291	0.7028197	1.057846	0.7870467	0.9478358	1.207776	0.9050508	0.8171729	0.7870467	0.7461892	0.9368218	0.6027836	0.9167346	0.6826298	0.7409087	1.044651	1.224265	0.9018008	0.6746872	0.6283319	0.5031543	1.140075	1.38247	0.4909058	0.6209429	1.085778
495	hsa-miR-3147_st	495	hsa-miR-3147_st	3.567109	3.184956	3.802815	4.075203	3.480969	3.743386	3.467125	3.487929	3.471467	3.733572	2.404374	3.81625	3.727345	4.196446	2.709965	3.791478	2.492111	3.930425	4.011076	3.366032	3.287474	3.048425	3.476548	1.226744	3.390059	3.272785	4.010749	3.347667	2.734808	3.986699
496	hsa-miR-3148_st	496	hsa-miR-3148_st	1.527712	0.9645689	1.084399	2.093529	0.9547459	1.190933	2.332247	1.480274	0.9975015	1.30248	1.544493	1.841521	1.722414	4.335036	1.380084	1.084399	1.028651	2.045895	0.8121784	2.253846	2.231929	1.470086	0.8095835	1.192453	1.33531	1.549494	1.441509	0.8414856	1.856214	2.093529
497	hsa-miR-3149_st	497	hsa-miR-3149_st	1.384258	2.093744	2.395322	0.8896481	1.098114	1.037997	0.6969191	1.052711	1.225949	0.4909058	1.178829	1.430989	0.5339203	1.185463	1.480274	1.605353	0.5284249	1.421286	0.748696	1.056066	0.7966005	0.7734154	0.5673677	2.160761	0.520836	0.9949135	0.8774962	0.8315163	0.9347504	2.215286
498	hsa-miR-3150a-3p_st	498	hsa-miR-3150a-3p_st	1.093827	1.426242	1.108289	0.6236701	0.9518204	1.529329	1.503467	0.947625	1.034475	1.820345	0.792237	0.49941	1.011598	2.225954	0.9692038	0.5902481	1.452464	1.052281	1.450457	1.065545	0.8060793	1.06524	0.7387893	1.746897	1.235175	1.323343	1.316108	1.593298	1.565721	0.9015884
499	hsa-miR-3150a-5p_st	499	hsa-miR-3150a-5p_st	0.5525502	1.565944	1.298757	1.902343	1.050354	1.487371	0.8774962	0.9313006	0.7380154	2.489758	1.474668	3.018784	0.7729647	3.098503	1.390414	0.6885345	2.301639	1.066434	1.492755	1.081878	0.6350006	1.248457	1.138407	0.9254486	0.9074172	1.142441	1.887193	0.6484091	0.6991751	1.99436
500	hsa-miR-3150b-3p_st	500	hsa-miR-3150b-3p_st	2.642672	2.959646	2.025513	1.550077	4.981537	4.681323	4.225515	1.480274	2.731886	2.108363	2.854889	2.794012	2.65729	1.485552	2.786974	2.43092	6.921406	2.307452	2.115246	2.745418	2.413801	5.449771	2.751589	1.914975	3.925323	2.02296	5.397631	2.125265	1.735952	1.29313
501	hsa-miR-3150b-5p_st	501	hsa-miR-3150b-5p_st	0.762543	0.7567965	0.962643	0.7701508	0.9289302	0.5983357	0.6769489	0.8122308	0.7738584	1.02031	1.14098	1.55935	0.7477872	1.027371	0.9376006	1.06672	1.090872	0.56124	0.7674862	0.5741267	1.208144	1.027371	1.003467	1.623309	1.228516	0.6105912	0.450143	0.5593147	0.7905089	0.8668032
502	hsa-miR-3151_st	502	hsa-miR-3151_st	2.141876	2.529232	2.216686	2.197207	2.128944	2.276037	2.657236	1.874372	2.324304	2.24657	1.58655	1.786168	2.532681	2.611313	2.487674	2.145781	1.699712	2.498201	2.148521	2.216686	2.113668	2.587604	1.964516	1.740954	2.437585	1.588989	2.264914	2.226064	2.231629	1.804125
503	hsa-miR-3152-3p_st	503	hsa-miR-3152-3p_st	1.444542	1.93275	1.804195	1.508987	1.042851	0.5983357	1.065837	1.383625	1.851828	1.182122	2.164186	1.412264	1.71097	1.242136	1.480274	1.131769	1.337917	2.008121	1.148066	1.851828	1.48707	1.473598	1.981431	1.348772	1.644752	2.223023	1.780838	1.087068	0.9612961	1.200179
504	hsa-miR-3152-5p_st	504	hsa-miR-3152-5p_st	0.6632259	1.132294	0.5534468	0.455652	0.6605424	0.4507671	0.6391136	1.507663	0.7988157	0.8936448	0.6825993	0.4593596	0.3810815	0.6079825	1.200179	0.5953438	1.344977	0.8146083	0.9597251	0.3718266	0.7966005	0.9807894	1.272693	0.4460474	0.6231018	1.411169	0.7650945	0.3376498	0.8397767	1.200179
505	hsa-miR-3153_st	505	hsa-miR-3153_st	1.216637	1.615342	1.976353	0.9771135	0.8647151	1.297136	0.9748386	0.7796354	1.943911	0.7285562	0.8217738	0.459388	1.163507	0.9316666	0.6965927	1.090021	1.493213	1.016972	0.9597251	0.9480115	0.8087137	1.124444	0.7471379	1.834491	0.476595	0.7247011	1.026365	1.186707	0.9132676	1.150716
506	hsa-miR-3154_st	506	hsa-miR-3154_st	4.236564	2.839985	3.629008	3.938304	3.40559	2.699819	3.413166	1.368203	3.648827	3.473565	3.722059	2.344647	4.654245	4.181666	3.381261	3.686713	3.059065	2.910518	3.313252	3.499304	3.318159	3.841461	3.956525	2.426542	4.055281	3.264267	3.30637	3.279092	3.583829	1.111261
507	hsa-miR-3155_st	507	hsa-miR-3155_st	1.597828	1.429132	1.624461	1.602857	1.153401	1.056066	1.524704	1.313668	1.673085	1.453892	1.46866	1.506995	1.761639	1.147427	1.872705	1.432535	1.07416	1.276028	1.975316	1.679536	1.291988	1.519825	1.42135	0.7354398	1.775777	1.390358	1.34799	1.854705	1.204549	1.174623
508	hsa-miR-3155b_st	508	hsa-miR-3155b_st	0.9342198	0.8824944	0.4454214	0.6331601	0.6996167	0.5728305	0.695805	0.6065506	0.6905785	0.9342198	0.6991959	0.5436169	0.9904221	0.7437714	0.6340629	0.5823802	0.8350845	0.3536923	0.8073084	0.5741267	1.002406	0.3634222	1.456411	0.8163273	0.7146299	1.216899	0.5814673	0.7712764	0.7968295	0.7419809
509	hsa-miR-3156-3p_st	509	hsa-miR-3156-3p_st	0.6889496	1.094193	0.930855	1.049164	0.615536	0.5983357	1.520138	0.6740946	1.254436	0.8957033	1.491686	1.620839	1.285185	0.8808699	0.8337346	1.222775	1.267594	1.928982	0.6266444	0.888253	0.8828195	0.7149594	0.982794	0.4460473	1.158318	0.9691741	0.8824089	1.145762	0.9965012	1.804125
510	hsa-miR-3156-5p_st	510	hsa-miR-3156-5p_st	2.8417	1.681442	2.420979	7.725596	1.782504	2.152364	4.7789	4.400118	4.711233	6.06199	1.905273	5.764249	2.635668	3.040957	2.301064	3.769857	2.925021	4.929569	2.772497	2.504684	2.387436	3.063962	1.628001	2.012794	2.466053	3.449846	4.613794	4.404162	3.034338	3.706873
511	hsa-miR-3157-3p_st	511	hsa-miR-3157-3p_st	1.752176	1.722091	2.320298	3.45509	2.648226	3.204095	3.467125	3.608762	2.053352	2.213549	3.336734	2.719409	1.589164	2.470876	2.52987	2.995595	1.912593	3.344059	3.128649	2.821152	3.019122	3.069017	2.253587	5.269028	2.524001	2.792897	2.801158	4.185136	2.661214	6.04661
512	hsa-miR-3157-5p_st	512	hsa-miR-3157-5p_st	1.770637	2.803526	1.639593	1.480274	2.467381	2.619461	1.201702	2.868911	1.852466	3.169512	2.502622	2.264215	1.397496	3.675508	2.941244	1.905276	2.223033	1.954818	2.828549	1.899658	2.46914	1.98176	2.368589	1.036025	3.242548	2.194024	3.0867	3.347667	2.223483	1.804125
513	hsa-miR-3158-3p_st	513	hsa-miR-3158-3p_st	0.7802259	0.7831187	0.9516122	1.134419	0.6268108	0.4925367	0.7764971	0.9294506	0.6629836	0.7966005	0.2898274	1.183434	0.5767637	1.379753	0.9597251	0.7427325	0.9775897	0.6814201	0.7674862	0.2743964	0.8122331	0.7715865	1.094398	0.4616799	1.182881	1.014895	0.7744793	1.287076	0.8851799	0.3227241
514	hsa-miR-3158-5p_st	514	hsa-miR-3158-5p_st	1.952684	1.816481	0.9697812	1.744467	1.242882	2.00665	1.565907	1.217297	2.093907	3.140612	2.058194	1.747013	1.92746	3.443626	3.264966	2.382296	1.94186	2.390505	2.653567	1.738084	1.881664	1.401717	2.678258	1.919466	2.487674	1.726626	1.97508	1.388108	1.198619	0.7674861
515	hsa-miR-3159_st	515	hsa-miR-3159_st	0.7767239	1.217288	1.042731	0.8229408	0.6559501	0.7966005	0.7694181	0.5208584	0.4309643	1.267541	0.5596673	0.68262	0.7293733	1.088739	0.5260575	0.789543	0.5074152	1.364938	1.073223	0.8943621	0.4567249	0.9377828	0.5201799	0.8041003	1.005544	0.7715117	0.9909941	0.9861596	0.8041003	1.287611
516	hsa-miR-3160-3p_st	516	hsa-miR-3160-3p_st	1.490092	1.554029	1.31538	1.022792	1.418489	0.9083096	1.066515	1.31932	0.8810952	1.678651	1.508252	1.648144	0.6488429	1.311441	1.369294	1.473734	1.404212	1.181144	1.376646	1.510857	0.9915737	1.040024	1.410482	1.653199	1.141932	1.781983	1.343568	1.292652	1.261512	1.654969
517	hsa-miR-3160-5p_st	517	hsa-miR-3160-5p_st	0.6275442	0.9376674	0.824908	0.8978337	0.5798543	1.129534	0.8266657	0.4919431	0.6212478	0.5729494	0.7132409	1.281376	0.3098154	0.7517244	0.7427325	0.7070507	0.5537187	0.5011013	0.8409534	0.8700678	0.3477708	1.122693	0.481618	1.207887	0.5260575	0.8159565	0.9509635	1.671352	0.7314003	0.8409534
518	hsa-miR-3161_st	518	hsa-miR-3161_st	0.6227822	0.8873315	1.049616	0.4212041	1.240743	0.8063489	0.9723665	0.6825627	0.9422427	1.43566	0.7310599	0.8674136	1.345073	1.035346	0.8151124	1.473108	1.480784	0.8974252	1.013054	0.5546943	0.8689804	1.116596	0.3820103	1.912175	0.4470361	1.635329	1.498171	0.8481811	1.560169	0.8738095
519	hsa-miR-3162-3p_st	519	hsa-miR-3162-3p_st	1.566395	1.865605	2.134792	2.410795	1.834257	2.592388	1.941416	3.148312	2.398893	1.779184	2.067223	2.579335	2.482817	2.128991	2.256085	1.908164	1.726811	1.458846	2.780267	2.027301	2.478469	2.613343	2.910682	3.849093	1.773918	1.963993	2.226382	3.145366	3.130839	3.968439
520	hsa-miR-3162-5p_st	520	hsa-miR-3162-5p_st	6.853291	5.891652	6.146108	6.386413	5.752634	5.849788	7.43696	5.960708	6.590771	6.370194	6.126853	5.739782	6.603084	7.041443	5.316688	5.941755	5.48161	6.084259	6.883343	6.137108	6.130289	6.518258	5.583395	7.285505	6.204206	6.692177	6.010621	6.17395	6.199293	6.159921
521	hsa-miR-3163_st	521	hsa-miR-3163_st	2.738967	1.990116	2.441491	2.388991	1.346439	1.494402	1.209421	1.260055	1.895631	1.229474	2.425118	1.310787	1.102301	1.554141	0.9597251	1.621026	1.738587	1.5885	1.027002	1.735472	1.121729	1.532069	1.636352	3.052496	1.665678	1.509064	1.74148	1.249177	2.256859	1.804125
522	hsa-miR-3164_st	522	hsa-miR-3164_st	1.428563	1.221409	1.893672	1.436215	0.9681665	1.052771	0.9186106	1.480274	0.6433477	0.1685219	0.9807773	0.4919193	0.5024893	0.7282355	0.9597251	0.8000951	0.8489319	1.53319	0.7431306	1.004417	1.476696	2.113183	0.4231247	0.934185	1.497525	1.000839	0.7041621	0.6394453	0.7838469	0.8086005
523	hsa-miR-3165_st	523	hsa-miR-3165_st	0.8233291	0.3137876	0.5028473	0.3586077	0.4747167	0.5205504	0.6969113	1.146075	0.8311703	1.219606	0.8098881	0.5286742	1.272693	0.9734227	0.4856096	0.6091248	0.7683046	0.6631748	0.9192772	0.5741266	0.343227	0.8667792	1.079694	1.005684	0.9441835	1.07055	0.7426664	0.9504849	0.9028356	1.360282
524	hsa-miR-3166_st	524	hsa-miR-3166_st	1.086637	1.478178	0.9420049	1.124165	1.120905	1.366779	1.31804	1.323515	1.084314	1.595731	2.088378	1.516701	1.636613	1.400992	1.98862	1.208348	1.00109	1.243099	0.9597251	2.126041	1.049543	1.293766	2.033176	1.752437	1.912812	1.38782	1.432539	1.144311	1.449048	1.770357
525	hsa-miR-3167_st	525	hsa-miR-3167_st	0.5141745	0.6574794	0.674674	0.8065783	0.6155361	0.6879108	0.6425745	0.5400822	0.5786307	0.6611975	0.7224166	0.5109318	0.6802782	0.3794581	1.041113	0.7204162	0.4768975	0.7089136	0.4480779	0.718295	0.6416081	0.4574264	0.5214049	0.8821269	0.7224166	0.6360309	0.7968739	0.6001991	0.891349	0.7983363
526	hsa-miR-3168_st	526	hsa-miR-3168_st	0.7882873	0.7413706	0.8336557	0.4836691	0.3625957	0.6769007	0.6297546	1.03525	0.7602047	1.107485	0.8610775	0.7907038	0.6556287	1.140315	0.959725	0.4933861	0.5299386	0.3621211	0.6992631	0.7966005	0.601155	0.7290199	1.039582	0.7039753	0.9441835	0.8085923	1.01472	0.7573158	0.5164589	0.4636522
527	hsa-miR-3169_st	527	hsa-miR-3169_st	1.063705	0.984871	0.9878222	0.6639024	0.5943116	1.122421	1.441884	0.5198727	1.024996	0.8622613	0.9807774	0.6371607	0.8535854	1.064997	0.5093629	0.7030815	0.6508292	0.6277792	0.5685675	0.8546298	1.122421	1.107842	1.081823	1.015117	1.456411	1.285612	0.9832999	1.239091	0.4704595	1.294959
528	hsa-miR-3170_st	528	hsa-miR-3170_st	0.7446177	1.015496	1.057466	0.7377471	0.5888965	0.478729	0.5584453	1.03525	1.142389	0.751461	0.8321975	0.5650268	1.566944	1.770637	0.3851765	0.7160929	0.5194739	0.4024942	0.838135	0.6246239	0.71813	0.5121926	1.018597	1.387217	1.202315	0.9883084	0.958888	0.7548163	0.8502289	0.5862966
529	hsa-miR-3171_st	529	hsa-miR-3171_st	0.6977925	0.5076136	0.4213417	0.9292464	0.7319431	0.3895298	1.061191	0.8680867	0.7182264	0.6654474	0.7188448	0.7966006	0.8334448	0.4213417	0.9264275	0.9282564	0.8967347	0.5392163	0.6268591	0.6986907	1.19378	0.7654386	0.4503717	0.9264275	0.9053161	0.8031562	0.7820434	0.6764297	0.4807999	0.7674862
530	hsa-miR-3173-3p_st	530	hsa-miR-3173-3p_st	1.889711	2.218214	2.618509	1.80879	1.458727	1.660626	2.150575	1.98862	1.893624	2.331148	2.135232	1.67346	1.390741	2.107162	2.061726	1.945333	1.184897	2.425472	2.389207	2.102705	1.490769	1.947914	2.74542	1.228868	2.230618	2.609533	1.982528	2.268344	2.371182	1.200179
531	hsa-miR-3173-5p_st	531	hsa-miR-3173-5p_st	0.4915892	0.2567818	0.8914398	0.8996199	0.8996199	0.9921248	0.6426967	0.7679954	0.2249023	1.795669	1.046353	0.2755565	0.547309	1.208576	1.045158	0.8675417	0.9460224	1.521692	1.202299	1.086916	0.6615922	0.2816594	0.1258967	0.4460474	0.1940522	0.7247012	0.829408	0.615715	0.4286597	0.5201275
532	hsa-miR-3174_st	532	hsa-miR-3174_st	2.765107	2.940694	2.825088	2.453314	3.188071	3.632722	3.481774	2.777791	3.614242	3.085039	4.074055	2.903362	2.632587	2.932944	1.823574	3.01582	4.074055	2.810704	2.257242	1.871643	2.375935	3.666796	3.030164	1.705512	2.464765	2.87232	3.000265	4.12369	4.414699	3.129739
533	hsa-miR-3175_st	533	hsa-miR-3175_st	6.340442	6.519555	5.624314	6.381063	5.024648	6.013305	7.871751	7.342882	7.071937	8.02054	6.036991	5.504491	7.089197	7.939485	5.70245	5.905154	6.465096	6.569536	6.27915	6.25702	4.897707	6.214067	6.292337	4.434184	7.283592	7.193278	6.990422	7.646242	8.029969	5.866393
534	hsa-miR-3176_st	534	hsa-miR-3176_st	3.156218	1.751858	1.516733	1.480274	1.441427	2.960733	4.094536	4.417204	3.28402	5.871399	2.523118	1.332708	2.878829	3.014412	1.920852	2.8417	2.183466	3.803969	3.195295	2.42005	1.99844	2.263534	1.912489	1.441858	2.92508	2.932497	4.245409	4.834692	3.704453	0.5871644
535	hsa-miR-3177-3p_st	535	hsa-miR-3177-3p_st	4.035736	2.287659	2.610404	2.599893	2.576056	2.444065	4.025413	1.915981	2.288328	3.570731	2.736605	1.98862	3.17364	3.707052	2.258982	2.236173	2.531362	1.397446	3.264256	2.784675	1.783546	3.288812	2.847943	1.016135	2.934787	3.22329	1.578674	2.72962	2.310899	1.519026
536	hsa-miR-3177-5p_st	536	hsa-miR-3177-5p_st	1.911312	1.070811	1.200179	0.8640896	0.9608294	0.9903953	1.169423	2.02018	1.023039	1.162961	0.7318856	1.066434	1.778175	1.042265	0.8591741	1.398951	0.9515292	1.163891	1.363585	1.006505	0.794643	1.043043	0.6339914	1.034659	0.8640896	0.9463007	0.9078485	0.6762809	1.353891	0.984282
537	hsa-miR-3178_st	537	hsa-miR-3178_st	11.30839	10.57613	11.04355	10.67317	10.81482	10.50924	10.39581	9.115945	10.80678	10.73803	11.24867	9.446991	11.8131	11.33676	9.914114	9.971035	10.59248	9.365678	11.89099	9.773243	11.30471	10.29786	11.10826	9.574716	11.19632	11.65065	10.74843	12.70572	10.87348	8.987452
538	hsa-miR-3179_st	538	hsa-miR-3179_st	1.614173	2.167152	1.324084	1.414669	1.408887	1.130394	1.29213	1.271955	1.469998	1.304916	1.513772	1.071068	0.8832369	1.205781	0.9794378	1.255649	0.6759619	1.620963	1.212886	1.071068	0.8112506	1.110399	1.218054	1.0172	1.180889	1.498182	1.24414	0.9478921	1.703395	1.430093
539	hsa-miR-3180-3p_st	539	hsa-miR-3180-3p_st	6.057085	5.190684	6.869837	5.405988	5.40761	5.411528	5.49782	5.128087	5.890995	6.007866	6.404713	4.512834	6.336786	6.064166	5.042154	5.38298	5.600791	5.341069	7.480695	5.768121	5.755473	5.760516	6.161947	2.668989	6.402262	5.252924	5.399118	6.602111	5.468232	3.451265
540	hsa-miR-3180-5p_st	540	hsa-miR-3180-5p_st	1.751397	1.462356	1.29012	1.480274	1.134419	1.037104	1.839542	1.279693	1.482046	1.27777	1.696557	1.605065	2.249602	2.325003	1.412775	1.083086	0.971976	1.202822	1.223967	1.056066	1.041044	1.271814	1.25653	0.9871754	1.16643	1.062857	1.195542	1.280699	1.062857	1.143046
541	hsa-miR-3180_st	541	hsa-miR-3180_st	5.772032	4.748672	5.609488	4.712078	4.988951	4.724802	4.975015	5.400129	5.501601	6.030112	5.814121	4.11467	6.265769	5.672907	5.203244	5.098181	5.070843	4.459192	6.975148	5.447315	4.9175	4.850221	5.790079	1.385585	5.809979	4.507141	5.195433	5.813154	4.205811	1.417326
542	hsa-miR-3181_st	542	hsa-miR-3181_st	2.544585	2.065747	2.762744	1.494143	2.500828	1.631046	1.826268	1.017618	2.109702	2.523252	1.919893	1.406132	1.930818	3.265236	1.376989	2.11409	2.183466	1.384258	1.968111	1.924016	2.117264	1.820045	2.434821	0.9658446	2.3191	2.113401	2.216686	1.791466	2.083407	1.102542
543	hsa-miR-3182_st	543	hsa-miR-3182_st	0.8368132	1.037042	0.3962375	0.1514893	0.615536	0.382492	0.6135168	0.6843551	0.5477805	0.6098176	0.6759988	0.488609	0.6825627	0.2696554	0.4455346	0.4982996	0.2910875	0.5385754	0.5978954	0.5418759	0.7983929	0.4495459	0.5445908	0.8532482	0.3830186	0.3126534	0.5345675	0.6978354	0.2203152	0.3558884
544	hsa-miR-3183_st	544	hsa-miR-3183_st	0.2926424	0.5878065	1.113382	0.5462649	1.858068	0.6262801	0.681159	0.228185	0.7541205	0.9597251	0.7526454	0.6032549	0.6128898	1.090607	0.8900522	0.7768652	1.120142	0.5484901	1.195104	0.5741267	0.8307332	0.7838983	1.025126	1.771551	1.918947	1.219547	0.9054406	0.9328594	0.5164589	0.4091274
545	hsa-miR-3184_st	545	hsa-miR-3184_st	1.771321	1.751157	2.354951	1.991449	2.000731	1.326506	1.642683	1.860407	1.801167	1.609744	1.560169	2.155171	2.629542	1.908901	1.97306	1.921813	1.633056	1.186802	1.875319	2.027301	2.354325	1.643324	1.437402	0.9849959	1.627042	1.884369	1.668054	1.447268	1.640998	1.701388
546	hsa-miR-3185_st	546	hsa-miR-3185_st	9.524764	8.561075	8.747948	8.033266	7.909562	7.689624	7.58406	7.702256	8.983858	7.82479	8.557068	7.580722	9.204596	9.798439	7.670717	7.963018	7.655544	7.695239	10.27037	8.565559	8.812431	8.002499	8.044254	6.3654	9.003789	8.368039	8.528649	8.124575	8.041642	6.327047
547	hsa-miR-3186-3p_st	547	hsa-miR-3186-3p_st	0.9401967	1.255865	1.158083	0.6498341	0.6163517	0.7731906	2.286852	1.309219	0.6362849	0.9761845	0.4835475	0.8430917	0.710179	1.254193	0.9292084	0.8511995	0.8605897	0.5813609	0.8593073	1.088967	0.8266724	0.624926	0.8757268	0.3141912	0.8987318	0.8331681	0.8757268	0.9002465	0.7432809	0.4788002
548	hsa-miR-3186-5p_st	548	hsa-miR-3186-5p_st	1.910922	3.385765	1.954511	1.390101	1.742151	1.686708	2.688214	1.273573	1.116801	1.13442	1.46905	1.633433	1.442064	0.9571724	1.46905	1.508008	1.250098	1.238069	1.377702	1.460199	2.100814	1.195071	1.355049	1.13442	1.438128	1.426022	1.758137	2.739748	1.229217	1.46905
549	hsa-miR-3187-3p_st	549	hsa-miR-3187-3p_st	4.938605	4.164627	3.72139	4.284647	4.276845	3.554587	5.367281	2.206614	5.170797	3.942895	4.21805	3.195233	5.373226	5.156036	3.882959	4.546006	3.186567	4.119645	5.402236	3.985106	4.258557	4.556163	4.335299	0.7993922	4.361083	4.777602	4.523199	4.416063	4.827918	0.6202786
550	hsa-miR-3187-5p_st	550	hsa-miR-3187-5p_st	3.012997	2.065442	2.892611	3.144937	1.937305	2.999831	2.692524	3.212695	3.173365	2.373212	1.889623	1.364561	3.479159	3.540542	0.7562089	2.661599	3.046012	2.419419	4.069535	2.575236	2.416333	3.293697	2.50052	1.426799	2.442424	2.230163	2.910882	2.054983	2.064234	1.204488
551	hsa-miR-3188_st	551	hsa-miR-3188_st	6.484678	5.615192	5.533017	4.946717	5.381447	5.400422	6.396562	3.984769	6.129869	4.670687	5.842155	5.249657	6.836658	6.98146	4.817152	5.306856	5.156036	5.217859	7.345006	5.512378	5.698489	5.862511	5.71475	2.545391	6.761804	5.810333	5.536872	6.299884	6.401057	3.835741
552	hsa-miR-3189-3p_st	552	hsa-miR-3189-3p_st	1.384258	1.256223	0.842015	1.242394	0.3617787	0.9280317	0.7196992	0.842015	0.8969615	1.006385	0.8904242	0.677097	1.432145	1.193094	1.352239	0.6577519	0.8169317	0.812677	0.74479	0.3476889	0.5089501	0.9154062	0.6796322	0.9084556	0.9214873	1.037897	0.7654542	0.7813994	0.5026793	1.804125
553	hsa-miR-3189-5p_st	553	hsa-miR-3189-5p_st	1.096167	1.438652	0.8400687	1.291925	0.8545097	0.9541065	1.27657	0.6914372	0.5769945	0.7966607	1.434527	1.368193	1.497697	1.056585	1.598092	0.751607	1.026549	1.07844	0.5853377	1.064941	1.782208	1.19333	0.9631093	0.4460474	1.456411	1.117231	1.186789	0.6568651	1.156938	1.229393
554	hsa-miR-3190_st	554	hsa-miR-3190_st	2.545623	1.619415	1.773882	2.332501	1.804125	1.899122	1.538073	1.061264	3.189334	1.710078	1.890011	0.7014267	1.898424	2.146129	1.194882	1.758702	2.884803	2.32302	3.380491	1.880727	1.435581	1.98862	2.223776	0.4712851	0.7545741	2.129763	1.717243	2.118267	1.917011	0.7845879
555	hsa-miR-3191_st	555	hsa-miR-3191_st	1.59833	1.564357	1.048076	1.221856	1.289725	3.03616	2.319492	1.03525	1.72879	1.484642	1.560169	1.067539	1.72879	2.785911	1.640458	2.12518	2.089153	1.153871	2.00056	2.027301	1.869645	1.998364	1.912508	2.317137	1.719452	1.544579	2.153055	2.38472	1.588024	0.4256279
556	hsa-miR-3192_st	556	hsa-miR-3192_st	2.501566	2.915808	3.636002	2.987517	1.788731	3.096554	2.476602	1.225755	4.196446	1.408301	2.569579	1.600096	2.44821	2.445642	2.280165	3.230991	2.096905	1.180253	2.937408	1.518815	3.546767	2.029211	3.397826	0.7273381	2.60032	1.599736	2.168369	1.89716	1.05243	0.8965409
557	hsa-miR-3193_st	557	hsa-miR-3193_st	0.9163741	1.130371	0.7792057	0.6117558	0.8097284	0.5983357	0.8495038	0.6538358	0.8009287	0.6733077	0.9536169	1.475899	0.7930317	1.630165	1.426646	1.401339	0.9604348	1.066434	1.632317	1.216799	0.9658453	0.7100261	1.03438	0.6838267	0.9201437	1.379924	1.525636	1.671568	1.085738	0.7674862
558	hsa-miR-3194-3p_st	558	hsa-miR-3194-3p_st	0.8203875	1.380453	1.694273	0.307809	0.5905728	0.7827988	0.5609256	1.352273	0.8969946	1.558241	0.6097734	1.090221	0.5873213	1.201335	0.9089264	0.7665195	0.8562046	0.5605701	1.160755	0.7458018	0.7635928	0.9039106	0.6812664	1.473482	0.5854176	1.149479	2.165888	0.7177156	0.4712286	0.6394846
559	hsa-miR-3194-5p_st	559	hsa-miR-3194-5p_st	2.54512	2.504837	1.813061	2.164186	2.455465	2.618826	2.197575	1.536844	2.975686	3.404237	1.311659	2.045189	2.947021	3.427258	2.407384	1.913903	1.641683	2.808217	2.220756	2.539137	2.018568	0.5730288	2.427812	0.7513596	2.700171	3.211662	3.188826	1.895604	1.999362	1.168045
560	hsa-miR-3195_st	560	hsa-miR-3195_st	7.809774	7.091768	8.401237	7.214244	7.572809	7.256632	7.46357	7.184053	8.390129	8.115557	8.531046	7.551491	8.724031	7.619728	7.058963	7.799318	7.544662	7.980786	9.418021	8.371777	9.004229	7.849413	7.984738	3.678612	8.497639	8.397864	8.388655	8.866882	7.853081	5.380524
561	hsa-miR-3196_st	561	hsa-miR-3196_st	12.21811	11.30442	13.02636	11.44947	11.445	11.25646	11.99034	11.33908	12.20734	11.90537	11.8695	11.24344	11.9797	12.02994	11.30544	11.18099	11.47543	11.53003	13.12864	11.85967	12.06553	11.4459	11.63057	11.48042	11.91372	11.93574	11.69925	12.32492	11.70683	10.52021
562	hsa-miR-3197_st	562	hsa-miR-3197_st	5.563355	6.919078	6.100147	6.422195	5.414941	7.046386	8.163909	5.727313	5.082902	5.340525	4.62699	4.692304	7.286308	7.329971	4.79014	4.808837	4.321181	5.209411	6.193597	6.424876	5.1026	5.932793	5.185773	4.501902	6.120546	4.552069	6.195078	7.682698	5.859417	4.547969
563	hsa-miR-3198_st	563	hsa-miR-3198_st	3.320533	2.417401	2.220258	1.480274	1.696224	1.824579	1.814959	2.134262	1.975188	2.098885	2.657042	1.63534	2.549388	3.549718	1.854166	1.926454	2.075565	1.913738	2.6257	2.108785	2.089569	2.452729	2.259449	1.572566	2.847188	2.974123	2.242485	2.772363	2.319822	2.173286
564	hsa-miR-3199_st	564	hsa-miR-3199_st	1.051032	1.327593	1.140923	0.8065782	0.7863767	1.147373	1.092839	1.035249	0.9611949	1.435451	1.163199	1.088223	1.485552	1.099116	1.035076	1.021151	1.095977	0.79219	1.023835	1.210015	1.182333	1.695511	1.052008	0.8594618	1.443114	1.534748	0.815781	0.4506891	0.9228458	1.205984
565	hsa-miR-31_st	565	hsa-miR-31_st	10.03788	8.641978	8.525517	9.228622	10.53228	11.15961	9.838057	10.81518	10.00254	10.18051	9.3999	9.90841	14.60446	12.66776	8.538433	10.16732	9.670297	11.45741	7.956686	11.5365	11.72884	10.61896	11.14131	11.47807	9.687773	11.0914	11.30447	9.905753	8.782234	10.87542
566	hsa-miR-32-star_st	566	hsa-miR-32-star_st	0.7966006	0.773198	1.019251	0.7021161	0.8545097	0.9653431	0.6374111	0.6996366	0.9004802	0.8817236	1.55228	1.093791	0.7820433	0.5124521	0.791642	1.284528	0.4354192	0.4468872	0.4407604	0.8073387	1.000417	0.6494529	0.955691	1.008317	0.5260576	0.8576951	0.667951	0.8121821	0.4468872	0.9004802
567	hsa-miR-3200-3p_st	567	hsa-miR-3200-3p_st	5.197187	4.75319	2.375487	5.944442	7.892848	5.44338	5.753042	2.624949	6.461299	7.283701	5.45908	4.824892	5.00406	6.929319	6.783933	4.903494	5.266319	3.259254	3.129319	4.983433	3.511628	7.595543	4.834675	3.680149	6.792857	7.848857	4.764609	5.529399	5.159516	4.568923
568	hsa-miR-3200-5p_st	568	hsa-miR-3200-5p_st	3.585313	2.896014	2.566317	3.516981	4.08696	3.133056	3.751688	1.624641	4.409144	5.414459	3.598021	2.104099	3.515149	5.412169	3.808982	3.531621	3.792408	3.453984	2.917002	3.629801	2.592705	5.711493	3.005767	1.173371	5.30065	5.292056	3.301502	4.350501	3.736305	2.834201
569	hsa-miR-3201_st	569	hsa-miR-3201_st	3.003786	3.093187	3.399913	6.254506	5.19338	4.877126	5.879408	5.448345	5.971734	3.117891	4.534502	5.382639	2.441324	3.688268	4.792968	4.496257	3.523646	5.916872	3.298957	5.191115	5.070076	5.683891	4.804544	2.566122	4.226366	6.415236	5.932006	5.729357	4.705718	7.936691
570	hsa-miR-3202_st	570	hsa-miR-3202_st	1.356447	0.9191222	1.12087	1.192584	1.007435	1.308259	0.7646492	1.491397	1.083161	0.7757539	0.9807774	0.8547652	1.066434	1.288666	1.258343	1.077108	0.9177594	0.7983416	1.547462	1.114231	0.6897079	1.016234	1.215971	0.8838974	1.167249	1.287189	1.959296	1.524818	0.7335887	1.016207
571	hsa-miR-320a_st	571	hsa-miR-320a_st	12.61048	13.12894	12.26638	13.119	12.8868	12.45392	13.82515	13.19404	13.1489	13.12356	13.2442	12.9045	13.08138	13.03127	13.36694	12.97777	12.76299	13.34626	13.27197	12.66172	12.95962	12.59556	13.4784	12.8979	13.34826	13.03052	12.75715	13.06279	13.66111	12.89826
572	hsa-miR-320b_st	572	hsa-miR-320b_st	12.51537	13.04787	12.13427	13.08388	12.8271	12.3225	13.81492	13.14042	13.05728	12.95085	13.24006	12.8816	12.97721	12.98587	13.28115	12.91788	12.72237	13.30264	13.27874	12.62037	12.88216	12.56242	13.40581	12.80577	13.27597	12.91578	12.65872	12.91639	13.59315	12.83413
573	hsa-miR-320c_st	573	hsa-miR-320c_st	12.40128	12.99972	12.06768	13.07938	12.72464	12.34715	13.74288	13.0865	12.96163	13.01096	13.12754	12.80906	12.92974	12.96991	13.13593	12.93402	12.6495	13.23149	13.22236	12.53718	12.84562	12.53515	13.35446	12.78451	13.25889	12.84698	12.55388	12.83738	13.56549	12.79903
574	hsa-miR-320d_st	574	hsa-miR-320d_st	11.13766	11.74653	10.97876	12.10512	11.42378	11.04705	12.85556	12.28929	11.5564	12.01702	12.07987	11.65131	12.06278	12.41781	12.20007	12.12788	11.46971	12.17162	12.32264	11.52178	11.89783	11.17094	12.50994	11.69571	12.47863	11.48559	11.54002	11.88318	12.50484	11.22054
575	hsa-miR-320e_st	575	hsa-miR-320e_st	8.077758	9.260898	8.386026	9.457998	8.803667	8.40122	10.79117	9.920864	8.520025	9.385675	9.533783	9.230482	9.732796	9.976553	9.6713	9.628882	8.797487	9.52997	9.586912	8.879803	9.14061	8.806925	10.28897	8.467789	10.13562	8.656192	8.744499	9.138591	10.03248	8.627892
576	hsa-miR-323-3p_st	576	hsa-miR-323-3p_st	1.895829	2.135743	1.836962	1.804125	2.241897	1.453921	2.112076	1.392119	1.411374	2.348159	1.876147	2.819895	2.273196	2.118926	2.084459	2.292926	2.175967	2.344905	1.758918	2.435213	2.363122	2.412552	2.701364	1.734164	2.496645	1.960272	2.58364	1.115827	1.612862	1.200179
577	hsa-miR-323-5p_st	577	hsa-miR-323-5p_st	1.827564	0.9104948	0.8724431	0.5531164	1.753429	0.976757	1.838121	1.047103	0.7674862	1.443292	1.888	1.685313	1.612571	1.116552	1.75567	1.213452	2.025975	1.578767	3.172022	2.929436	1.57859	1.166367	1.998634	2.757168	1.731305	1.254258	1.5688	1.405715	2.213549	0.7167899
578	hsa-miR-323b-3p_st	578	hsa-miR-323b-3p_st	3.142316	2.809105	2.762744	2.948117	4.227896	2.908155	2.499113	2.288076	2.633106	2.544868	2.589543	3.141304	2.805569	2.214727	3.456463	2.210576	2.42005	2.603816	2.427568	2.975081	2.474545	3.007281	2.269399	5.192842	1.924965	2.577097	2.897222	2.16513	2.630121	3.004389
579	hsa-miR-323b-5p_st	579	hsa-miR-323b-5p_st	1.087426	0.6297562	0.4782968	0.8599474	0.7220063	0.7036105	0.4771014	0.973388	1.421314	0.597376	0.6204423	0.9018754	0.5391183	0.8605897	0.4881901	1.141086	0.7368727	0.8936713	1.251093	0.9187431	0.9640464	0.5558361	1.312967	2.470716	0.7247012	0.516459	0.9616565	0.6727758	1.083672	1.322321
580	hsa-miR-324-3p_st	580	hsa-miR-324-3p_st	8.46651	8.578848	7.828899	10.20713	8.54836	7.597741	8.261462	8.794093	9.16614	8.120319	8.930221	9.135144	7.759617	8.712475	8.677922	8.504353	7.840985	8.964573	8.404773	8.86321	8.962357	8.293276	8.421157	4.483258	8.527426	9.054325	8.643354	8.040252	8.277118	7.712504
581	hsa-miR-324-5p_st	581	hsa-miR-324-5p_st	10.7921	9.870013	8.798512	11.10643	10.22269	9.34711	10.77322	9.6266	10.51245	9.917553	10.98402	10.59736	10.11842	10.92097	10.65981	9.952902	9.596342	10.06365	9.755021	9.59255	10.06725	10.27998	9.8033	9.765671	10.44322	11.26525	10.27317	10.08403	10.16387	9.389688
582	hsa-miR-325_st	582	hsa-miR-325_st	1.023951	0.7581494	0.5620354	0.5647275	1.134419	1.00272	1.083616	1.078397	0.7539003	1.220498	0.5988563	1.028147	1.272693	0.5565345	1.138566	1.225064	0.8848301	0.6627212	1.326645	0.7520112	0.845812	1.339268	1.152356	1.530254	1.546054	1.240524	0.8303642	1.126077	0.6869237	1.406298
583	hsa-miR-326_st	583	hsa-miR-326_st	3.886723	3.661188	4.115717	4.238431	4.389994	3.130037	4.80556	4.163961	3.841949	6.215596	4.838831	4.061522	2.522659	2.536493	6.257651	3.275317	5.579044	5.105412	5.213938	4.781289	4.543356	4.889501	3.945809	1.737418	3.881711	3.068369	5.461189	3.580027	4.502492	2.584613
584	hsa-miR-328_st	584	hsa-miR-328_st	4.124405	4.568034	4.435957	6.353973	6.882251	4.480878	5.858109	6.62852	5.400784	5.758956	5.339657	6.166767	4.900599	4.377289	7.701997	5.7808	5.5612	5.952181	6.624641	6.335341	6.151743	4.923587	5.710524	1.664423	6.694917	5.476376	5.667594	3.347667	5.365373	4.595474
585	hsa-miR-329_st	585	hsa-miR-329_st	3.149392	1.531788	1.610737	3.236562	4.402364	3.274335	3.183167	5.205447	2.246246	3.199071	3.222718	3.907823	4.533153	0.8121057	1.9076	4.031891	4.187901	4.249429	2.702541	5.177248	5.289142	3.412226	4.962228	0.6594598	3.108853	3.786649	5.356774	0.6034324	2.708501	1.695131
586	hsa-miR-32_st	586	hsa-miR-32_st	1.063815	0.9306695	1.268906	1.238509	1.3687	1.056066	1.562716	1.14981	0.466405	0.6303511	0.8392612	0.7966005	0.9618542	0.9751498	0.8708045	1.018944	0.8343568	1.996585	0.8820462	1.056066	1.612459	0.6933364	1.070251	1.806147	1.235976	0.9015785	0.981586	0.6677833	1.151854	0.8820462
587	hsa-miR-330-3p_st	587	hsa-miR-330-3p_st	7.627955	7.56793	5.089154	7.861263	6.906386	7.224312	8.252614	7.180665	8.011187	7.929194	7.509215	7.212251	9.100486	5.972532	9.274836	8.339773	6.208352	7.936111	7.248054	7.061477	7.240341	7.565997	7.31934	5.238596	7.585974	8.620686	7.88834	8.290775	7.751402	7.264124
588	hsa-miR-330-5p_st	588	hsa-miR-330-5p_st	3.044699	3.01084	1.982436	4.780041	2.01257	3.735613	3.534294	1.661299	4.319484	4.165519	3.222718	1.819545	5.577124	2.649734	6.12357	4.591908	1.905276	4.317528	2.438184	3.482475	1.078418	4.229949	3.679124	1.29587	3.877296	4.172119	3.434727	3.992169	4.24432	1.320623
589	hsa-miR-331-3p_st	589	hsa-miR-331-3p_st	8.270597	8.325427	8.953168	9.99449	9.727278	8.293879	7.980975	8.517788	8.876179	9.194953	9.3885	8.781727	7.761306	7.96802	10.35219	8.179439	8.845835	9.341041	8.896492	9.193683	9.169462	9.492137	8.238717	8.611229	8.330549	9.04634	9.304004	8.611689	8.47358	8.727554
590	hsa-miR-331-5p_st	590	hsa-miR-331-5p_st	5.557746	6.45401	6.260622	7.218005	6.918006	6.865818	5.45655	5.267597	7.003302	6.78513	7.540553	6.327923	5.726513	6.469329	7.301189	6.462493	6.743155	6.477796	5.913979	5.823469	5.757976	6.912582	6.733081	2.917028	5.51685	6.597881	6.506331	7.048691	6.608418	6.836596
591	hsa-miR-335-star_st	591	hsa-miR-335-star_st	1.538003	1.061745	0.9246347	1.085164	0.8545097	0.519575	0.8191186	0.9564888	1.223437	0.8632519	0.9807773	0.9503456	0.603802	0.942152	1.150923	1.252239	0.6082238	0.3536923	1.009558	0.4361242	0.6905282	0.670204	0.6574794	1.288165	0.8784462	0.8784462	0.7925662	0.5568735	0.7585309	1.804125
592	hsa-miR-335_st	592	hsa-miR-335_st	4.317427	3.249922	4.873469	7.946221	6.309987	6.707561	6.655147	6.497268	3.553008	6.876419	3.627553	6.314259	5.957638	6.486934	6.872583	7.86606	6.804519	6.049085	5.366395	7.042885	6.855872	6.272365	5.370798	6.778034	6.151133	5.794728	5.638782	4.886378	5.856094	6.889037
593	hsa-miR-337-3p_st	593	hsa-miR-337-3p_st	0.7612374	1.058301	1.020634	0.3097413	0.8888204	1.014838	0.531871	0.9008001	0.9857236	0.959725	0.689338	0.7291665	0.5164589	1.020634	1.135402	0.9835806	1.597693	0.9472635	0.653073	0.9722775	1.014838	1.861561	0.6917901	1.842773	0.7017345	0.724701	1.696959	1.143785	0.2117097	1.375856
594	hsa-miR-337-5p_st	594	hsa-miR-337-5p_st	6.64646	5.74219	5.726815	6.397919	6.905811	6.913186	6.93648	8.148896	6.930152	6.931356	7.008567	6.627908	7.415047	4.684222	6.137821	7.452237	6.921624	7.01868	6.613773	6.981258	7.121811	7.130449	7.623591	7.542571	6.701751	6.398774	7.473177	5.678226	6.948757	5.714954
595	hsa-miR-338-3p_st	595	hsa-miR-338-3p_st	0.8787493	2.676476	1.21337	0.4898568	1.25675	0.7156247	0.7010267	0.4109962	1.147327	1.451667	1.174114	0.6914529	0.5267674	1.177557	2.817987	0.6206304	1.13045	0.4760231	0.9597251	0.7173352	0.4558073	0.6387897	0.3923189	1.134419	0.3717993	0.5982193	0.999827	0.4599806	0.9117135	1.21337
596	hsa-miR-338-5p_st	596	hsa-miR-338-5p_st	2.237782	7.934708	3.664992	3.218382	4.003335	3.241277	2.505289	1.11367	6.693639	4.946132	4.658347	3.070963	4.157713	4.574352	7.931801	5.248233	4.132908	3.242405	2.564067	5.355464	3.524826	3.810617	3.893296	1.756558	3.272762	3.693952	3.907492	2.135432	3.567195	7.283141
597	hsa-miR-339-3p_st	597	hsa-miR-339-3p_st	8.671089	9.580322	8.971147	8.777188	8.417063	9.041921	8.350176	9.155038	9.432132	9.393662	9.009132	8.601067	8.477297	8.962446	9.124712	8.752066	8.809405	9.386753	9.698728	9.020947	8.605928	8.9214	9.151687	9.123033	8.505838	9.67224	10.00313	9.859594	8.494949	9.213657
598	hsa-miR-339-5p_st	598	hsa-miR-339-5p_st	9.444762	9.792147	9.42078	9.623437	8.816599	8.678592	8.946457	8.661127	9.544867	9.470509	10.08373	8.829428	9.223408	9.676558	9.488859	8.930744	8.939072	9.834928	10.56721	9.432917	9.51503	9.41278	9.457817	9.088769	9.114424	9.742234	9.986758	9.633868	9.177595	9.453846
599	hsa-miR-33a-star_st	599	hsa-miR-33a-star_st	1.034057	1.015194	0.5910304	0.8065783	0.6758337	1.778955	0.7296309	1.015194	0.2770947	1.077632	0.6162062	1.397976	0.9954028	0.8445636	0.5599248	1.093276	1.424452	0.6306615	0.8853927	0.8085272	0.7765453	1.423215	0.775386	0.5639539	0.7581161	0.7838185	0.9954028	0.78661	0.7427325	0.5967067
600	hsa-miR-33a_st	600	hsa-miR-33a_st	0.4226794	0.8717733	0.9844664	0.2735736	0.7607302	0.9204772	1.18239	0.3069082	0.5477806	0.5636999	0.6309216	0.5132625	0.6207461	0.5033348	0.5046394	0.385249	0.4193161	0.326961	0.4413351	0.5227738	0.702821	0.257646	0.3552791	0.8936796	0.6770047	0.300644	0.4647382	0.3109186	0.2735736	0.9184333
601	hsa-miR-33b-star_st	601	hsa-miR-33b-star_st	4.366601	2.899394	2.264471	4.357907	3.188071	3.815562	2.414406	1.628021	3.471467	3.437117	3.503796	4.068955	2.657289	1.701769	2.481756	3.570063	4.347496	4.1293	5.638867	4.105752	3.762289	3.791478	4.639353	1.112815	2.437735	4.994183	3.444049	2.830071	4.235774	1.804125
602	hsa-miR-33b_st	602	hsa-miR-33b_st	0.4883255	0.6264657	0.5415423	0.528893	0.2057242	0.4248609	0.6069251	1.339254	0.5429813	0.516459	0.7606934	0.8319317	0.2126718	0.5367831	0.5212582	1.364593	0.2666767	0.5319837	0.5853378	0.3923531	0.8310498	0.516459	0.2728117	1.999812	0.456446	0.1448976	0.3223543	0.526237	0.516459	0.4740009
603	hsa-miR-340-star_st	603	hsa-miR-340-star_st	0.6580874	0.695969	0.6533909	0.4672977	1.133999	0.6853018	0.4476094	0.665928	0.7245581	0.6457049	0.7940717	1.33418	0.1940522	0.6655045	0.9305533	0.6750772	0.780861	0.6494644	0.9442638	0.7167858	0.7135606	1.027371	0.5624487	0.7418194	0.6543798	0.9597251	0.834257	0.6616499	0.7260978	0.6555778
604	hsa-miR-340_st	604	hsa-miR-340_st	3.477242	1.769086	2.085739	3.200309	4.215746	3.529834	1.529108	2.576762	2.031806	3.079779	2.391867	2.584323	2.02994	3.349774	2.773541	2.951445	3.695517	2.136285	1.477458	1.769086	3.224639	3.128095	2.492534	1.0993	3.737197	2.394975	2.647001	2.435757	3.584043	1.200179
605	hsa-miR-342-3p_st	605	hsa-miR-342-3p_st	14.37045	13.44725	13.40979	14.28706	12.8994	13.15621	12.39983	13.1141	14.44445	13.51952	14.01518	13.93725	12.38201	12.62322	14.28423	14.15636	12.59372	14.44553	13.86527	13.81592	13.76386	13.26577	13.75444	13.16366	12.79064	13.88723	13.69202	13.5011	12.44412	13.75443
606	hsa-miR-342-5p_st	606	hsa-miR-342-5p_st	11.44105	10.01083	9.375359	10.71307	8.58014	9.290068	7.925024	9.310387	11.32212	9.357875	10.16305	10.19428	8.05475	7.628741	11.34581	10.67448	8.255072	10.99292	10.24461	10.14365	9.692775	9.084131	10.33605	10.34442	8.182288	10.21636	10.69959	9.585243	7.840453	10.20104
607	hsa-miR-345_st	607	hsa-miR-345_st	10.13555	9.41575	9.531066	10.46014	9.908081	10.71675	8.705637	7.510366	10.75024	8.981277	9.52063	9.387962	8.922773	8.728079	9.368259	8.778374	9.096207	8.833224	8.750507	8.797157	9.29817	9.147154	9.617582	8.8936	9.190675	9.722915	9.079	9.161293	10.42086	8.677374
608	hsa-miR-346_st	608	hsa-miR-346_st	4.94889	4.561185	4.843542	5.249043	5.886627	5.400187	5.436923	4.293368	5.602802	4.410916	5.553487	5.029533	5.449055	5.080634	4.93685	4.528615	4.809618	4.926254	5.37327	5.134665	5.794825	5.14557	5.432569	0.7228556	5.295246	5.480907	5.657732	5.476376	5.509596	3.341892
609	hsa-miR-34a-star_st	609	hsa-miR-34a-star_st	5.176575	7.238595	5.967448	6.712418	6.600354	7.485537	6.653324	6.356407	6.573337	7.078335	7.711974	6.799504	6.486052	5.135829	7.177187	5.990169	7.136357	6.996388	6.963886	6.943956	6.967872	7.442137	7.041405	6.778034	6.915044	7.313607	8.129528	7.588808	7.447945	5.948733
610	hsa-miR-34a_st	610	hsa-miR-34a_st	10.96954	12.00313	11.26876	11.05073	11.28519	12.11999	9.923087	10.89032	11.60911	10.46543	11.59821	11.37879	9.885489	9.655128	10.17209	11.2299	9.909413	9.897757	10.42313	9.852706	10.21204	10.46561	11.44859	11.32309	9.892747	11.58215	11.12676	10.16039	11.27041	11.53689
611	hsa-miR-34b-star_st	611	hsa-miR-34b-star_st	1.510893	2.688214	1.022656	2.079965	2.802483	4.035307	2.491374	1.226897	5.124846	2.382579	1.202161	3.427128	2.079815	2.491483	0.9571346	3.564707	1.428106	1.513448	1.449901	1.380765	0.79561	1.080652	4.000302	1.067431	1.802347	2.541385	2.285961	0.8156042	0.8411573	2.61762
612	hsa-miR-34b_st	612	hsa-miR-34b_st	2.133939	1.98406	1.361473	2.47164	1.262639	2.120355	1.754137	3.104633	4.118844	2.649646	3.222718	2.068589	2.135494	2.225685	1.995579	2.25055	1.514788	2.364158	1.893205	2.835385	3.072862	1.243644	2.135712	1.002882	1.98862	2.145195	2.13145	0.9917893	1.491862	2.064274
613	hsa-miR-34c-3p_st	613	hsa-miR-34c-3p_st	4.196447	4.147197	4.841401	5.706349	5.400146	5.719779	4.148557	5.996504	7.703185	4.316305	6.319775	6.024524	5.109164	4.747002	5.124879	5.10164	5.441085	6.614505	5.090367	5.806083	5.838537	4.470083	6.057862	2.297799	5.065378	6.077913	5.397631	5.307889	5.465289	6.894173
614	hsa-miR-34c-5p_st	614	hsa-miR-34c-5p_st	4.298579	3.159433	4.632433	3.002911	4.714773	5.575089	1.493988	5.631665	7.556818	4.90066	4.468586	5.952904	3.38491	5.580953	3.08665	6.398406	3.620803	5.262214	4.252981	4.879534	4.657124	4.616587	6.390776	2.522501	3.893849	3.830404	1.941257	1.388609	3.718843	6.76333
615	hsa-miR-3529_st	615	hsa-miR-3529_st	1.242404	0.9079818	1.391643	1.218119	0.8545097	0.9710903	0.8238025	0.8740267	0.7879699	0.8925879	1.137122	1.257898	0.8925879	0.728247	0.9829218	1.196854	0.6574794	0.9786831	0.7674862	0.9107223	0.8810368	0.7433302	0.7944313	1.359838	0.9698673	0.7900977	1.400719	0.9136139	0.810513	1.002797
616	hsa-miR-3545-3p_st	616	hsa-miR-3545-3p_st	1.302175	3.236969	0.7320651	0.9802722	1.168511	4.533739	0.629561	1.480274	1.980442	1.044893	1.596197	1.432569	2.992907	2.580451	0.959725	1.018944	1.849306	0.828207	1.160972	1.660635	1.523945	2.194627	1.839063	1.521833	1.554662	2.735696	0.86974	3.031745	1.990767	1.406186
617	hsa-miR-3545-5p_st	617	hsa-miR-3545-5p_st	0.7966006	0.6712182	0.711507	0.4015403	0.6155361	0.6412683	0.3904212	2.378499	0.6874652	0.8634571	0.7536454	0.3970026	0.5023638	0.365363	0.7286373	0.4020316	0.8605897	0.5367831	0.6043431	0.4109835	0.8255448	0.5454032	0.5491242	0.9712763	0.987116	0.7233377	0.6574794	0.3805824	1.033911	1.640982
618	hsa-miR-3591-3p_st	618	hsa-miR-3591-3p_st	0.7966005	1.047827	0.7055484	1.157405	1.146997	0.8208842	0.7847653	0.8556036	0.8544005	1.581972	1.068761	3.341226	0.6894999	1.41732	1.397553	1.251547	1.869526	1.154418	1.047709	1.213059	1.166402	0.6894999	1.208126	0.6190883	0.897742	0.7372783	1.448777	1.191142	1.263824	1.612532
619	hsa-miR-3591-5p_st	619	hsa-miR-3591-5p_st	0.572918	1.278179	0.572918	0.9161084	1.018449	0.8402576	1.148708	0.8194408	0.7687474	0.9597251	1.220254	0.9161084	0.8774962	0.9325693	0.765534	1.514687	1.063912	1.066434	0.6368137	0.4314777	0.96054	0.9198934	0.7398822	0.9822089	0.8219681	1.123664	0.8774962	2.071492	1.040626	1.170505
620	hsa-miR-3605-3p_st	620	hsa-miR-3605-3p_st	3.445642	3.54824	3.873544	3.920949	4.62884	3.687458	4.858582	2.325984	3.879751	4.768335	3.903063	3.10034	4.937581	4.481893	4.514086	3.517426	4.494273	4.062673	3.384408	4.161992	5.021471	4.172648	3.706833	2.099252	4.506898	4.762642	3.357847	3.316586	4.259769	3.196266
621	hsa-miR-3605-5p_st	621	hsa-miR-3605-5p_st	4.621628	4.185939	4.273651	4.660293	4.104835	4.276605	5.05706	3.83874	4.450043	4.00308	4.777016	4.956671	5.52897	5.02237	4.986096	4.912324	4.891589	5.286258	3.661188	4.570228	5.004399	5.204171	5.194219	2.367797	4.417972	4.720012	5.089156	4.213452	5.118464	3.722025
622	hsa-miR-3606_st	622	hsa-miR-3606_st	1.184373	0.3835462	1.049616	0.7787367	0.6200439	0.7385691	0.6472538	0.4219185	0.9820597	0.7687589	0.6666697	0.8011084	0.9012232	0.4951382	0.7639633	0.9911022	0.4815768	0.5580139	0.6065686	0.7385691	0.1540604	0.7604618	0.2711845	1.679387	0.901247	0.7292089	0.6619872	1.803439	0.5209668	0.483308
623	hsa-miR-3607-3p_st	623	hsa-miR-3607-3p_st	0.629818	0.3392908	1.04875	0.07374841	0.1541521	0.771207	0.3718266	0.3977033	0.8632423	1.591288	0.6116587	0.5117412	0.6434867	0.1652299	0.6218137	1.262418	0.5855325	0.7815748	0.492429	0.771207	0.634489	0.7046193	0.2353206	0.3938847	0.4563137	1.057431	0.4981228	0.861585	1.352191	0.4826268
624	hsa-miR-3607-5p_st	624	hsa-miR-3607-5p_st	5.673141	7.332144	6.444936	6.670954	5.835879	7.340528	5.201782	7.863168	6.34484	6.697393	6.898622	7.211476	5.968003	5.930809	7.629315	7.768533	6.779464	6.193056	6.548034	6.851923	6.456379	6.63929	6.477613	0.9968233	6.608953	6.891951	6.951346	6.096352	7.220366	4.69788
625	hsa-miR-3609_st	625	hsa-miR-3609_st	8.941154	9.741907	10.1726	10.32443	8.654156	9.080431	9.057031	10.24446	8.553466	9.094486	8.667633	9.075753	8.660395	9.591921	9.467846	9.570324	8.415602	9.48061	9.146973	10.07302	9.459049	9.062966	9.270366	9.128547	9.462965	9.803959	9.88409	10.28371	8.856522	9.878078
626	hsa-miR-361-3p_st	626	hsa-miR-361-3p_st	2.786126	5.235868	4.880708	5.397177	5.176574	5.56059	4.353395	4.018887	5.854117	6.361859	5.950148	4.982977	4.961601	4.855086	6.260864	4.62124	5.069282	4.896669	4.065559	5.13172	4.784192	4.334132	5.314651	1.737418	4.708801	6.609008	6.080745	5.829719	4.676976	3.890546
627	hsa-miR-361-5p_st	627	hsa-miR-361-5p_st	12.2539	12.57659	12.08871	12.27433	12.36153	11.20001	11.7133	12.16534	12.26539	12.43343	12.04349	12.08951	11.87354	12.4398	12.34785	12.21257	12.51036	12.71602	12.59905	12.20501	12.66199	11.95402	12.30647	12.77879	12.29803	12.97946	12.23247	11.79643	12.16374	11.93109
628	hsa-miR-3610_st	628	hsa-miR-3610_st	2.587604	2.370449	2.528895	2.416001	2.456546	2.603028	2.78157	1.03525	2.181706	1.928321	2.459102	1.046796	2.419948	3.505033	2.062563	1.900479	2.102285	3.076791	2.517115	2.257472	1.18608	3.642124	2.508611	1.088292	2.690072	2.216686	2.868554	1.53379	2.427707	0.8330092
629	hsa-miR-3611_st	629	hsa-miR-3611_st	0.702986	0.9299456	1.047117	0.8015151	0.7894003	0.6005026	0.8774962	0.9834282	0.4959592	0.959725	0.724701	0.8133566	0.5979268	0.5533224	1.253092	1.293479	0.6199117	0.787219	0.7718648	1.056066	1.078418	0.7606934	1.209168	0.5470703	0.8923621	0.702986	0.8774962	1.085254	1.076367	1.974907
630	hsa-miR-3612_st	630	hsa-miR-3612_st	1.477079	1.210348	1.250676	1.573095	0.5477841	1.122103	0.9772843	0.8655999	0.8335231	1.135509	1.358212	1.373945	1.301865	0.7146623	1.062848	0.8484637	1.180025	1.726318	1.052546	1.398126	2.178098	1.027371	1.725877	1.22724	1.104778	0.817522	0.6938088	2.101165	1.057016	0.5855045
631	hsa-miR-3613-3p_st	631	hsa-miR-3613-3p_st	9.369902	9.16506	9.873949	10.12915	8.760106	8.548237	10.02921	10.47014	9.425841	8.645433	9.310652	8.803882	8.888949	7.394456	8.746877	8.598313	8.626263	9.44145	9.045068	9.533651	8.539986	9.424067	8.100206	10.10393	9.05091	8.847335	9.006351	8.544761	8.404402	10.67311
632	hsa-miR-3613-5p_st	632	hsa-miR-3613-5p_st	5.247185	1.634697	3.070123	1.359798	1.440254	1.679842	2.085087	1.640266	3.025242	4.024615	1.050261	2.148611	4.862432	2.903393	2.575181	1.178936	2.616621	0.7016581	1.733839	2.387025	1.155731	1.208861	1.350005	8.547687	3.221582	1.127311	1.101394	0.9760393	1.54294	0.6470102
633	hsa-miR-3614-3p_st	633	hsa-miR-3614-3p_st	0.6970308	0.8085666	0.40158	0.6754097	0.7260348	0.6971674	0.6455293	0.6825627	0.668053	0.4352211	0.5321045	0.6681256	0.4296775	0.4083081	0.6432993	0.6432993	0.3004815	0.9252483	0.4568628	0.6082324	0.4373499	0.5164589	0.3820103	0.8242613	0.2700374	0.7585059	0.3074605	0.6964768	0.5502638	0.8434713
634	hsa-miR-3614-5p_st	634	hsa-miR-3614-5p_st	3.028848	4.263672	2.548669	1.830027	1.245739	2.893798	2.829163	0.6052231	2.684639	2.445939	2.713091	2.137917	2.213549	1.316546	0.9833345	1.374221	2.003723	2.529273	2.185122	2.129679	1.447332	1.42648	2.256193	0.6505827	1.517002	4.918564	3.978368	3.290802	2.894881	0.8285534
635	hsa-miR-3615_st	635	hsa-miR-3615_st	4.239591	4.512632	3.261514	6.678627	5.837351	5.197205	6.853371	4.138111	6.039586	5.98388	8.021887	5.274877	5.194265	5.68438	7.294774	5.136343	5.329961	5.968118	5.536791	5.667206	5.794824	5.898423	5.972775	0.6565294	5.699027	6.196119	5.453192	5.739407	6.413891	1.397052
636	hsa-miR-3616-3p_st	636	hsa-miR-3616-3p_st	1.741246	1.493988	0.796272	0.7830532	0.6781808	0.9113501	0.9201853	0.5062338	1.461546	1.081925	1.014686	0.1859864	0.9201853	3.350737	0.7781377	0.7427325	1.294024	0.4446397	0.834412	1.202	0.5794721	1.180399	0.5558926	0.4887365	1.281998	0.6903412	0.8940154	0.7881742	0.516459	0.8575993
637	hsa-miR-3616-5p_st	637	hsa-miR-3616-5p_st	0.3045945	0.5862763	0.5260575	0.6712852	1.134419	0.7966005	0.7358121	0.8841159	0.6718682	0.9403707	1.022255	0.6454669	1.100221	0.6154459	0.8213953	0.7132435	0.4634307	0.6147471	0.7094254	0.3181399	0.8752633	0.5951217	0.579354	1.564947	0.4000855	0.7872531	0.5180085	1.305277	0.5915988	1.080164
638	hsa-miR-3617_st	638	hsa-miR-3617_st	2.395322	2.642672	1.565823	5.468453	2.130065	4.114368	2.192106	1.823901	1.98569	3.669474	2.066895	1.096086	2.174972	1.485553	2.465208	1.596583	2.261455	2.981947	2.109329	1.921526	1.371516	1.583003	2.932244	1.070354	5.371715	1.359805	1.696959	3.509315	4.619871	1.562963
639	hsa-miR-3618_st	639	hsa-miR-3618_st	0.5164589	0.4806185	0.5025637	0.4769109	0.7418801	1.17437	0.3434446	0.7488744	0.6660836	0.3203225	0.5574746	0.7383475	0.965652	0.1761943	0.6443607	0.6844795	0.8322077	1.384258	0.7036408	0.5158737	1.050808	0.3662617	0.7757825	0.8610356	0.7247011	0.8430042	0.9539306	0.4559529	0.8625543	0.8020774
640	hsa-miR-3619-3p_st	640	hsa-miR-3619-3p_st	2.457894	2.254631	2.216686	2.909812	3.156919	2.232017	2.92759	2.421627	3.340314	3.459478	3.954564	2.270756	3.573619	2.637092	3.93958	2.809965	2.506478	1.756492	2.665846	2.299017	2.730474	1.188962	2.375177	1.616386	1.983331	3.516215	1.567427	3.851212	1.885047	1.031366
641	hsa-miR-3619-5p_st	641	hsa-miR-3619-5p_st	5.148188	4.247073	4.702208	5.169348	5.033853	5.06333	4.958077	4.282383	5.627112	5.123466	6.184568	5.202514	5.687874	4.320133	5.29058	4.389446	4.885835	4.073828	4.879438	4.478382	5.220667	4.686045	4.670292	6.256742	4.073828	4.705618	4.108543	5.825677	5.51371	3.675525
642	hsa-miR-362-3p_st	642	hsa-miR-362-3p_st	1.805431	2.283157	2.216686	2.74161	2.128944	2.626442	1.830429	1.133681	1.679983	3.24956	2.011288	1.209493	3.099494	3.969325	2.283157	3.113254	3.255529	1.797151	1.723211	1.995697	2.158957	2.8417	1.941871	1.155625	4.999688	3.038176	2.932293	3.347667	2.333575	1.218605
643	hsa-miR-362-5p_st	643	hsa-miR-362-5p_st	8.665586	9.571772	7.722784	8.389264	8.615617	8.472947	10.17755	8.028349	8.656046	9.195862	9.045922	8.496353	9.254114	9.283909	7.715976	8.63213	9.293385	8.805174	8.59795	8.123088	8.326717	10.0661	8.405834	8.004205	10.47334	9.723345	9.382168	9.339511	9.224936	8.019711
644	hsa-miR-3620_st	644	hsa-miR-3620_st	3.594354	3.144314	3.42122	4.298734	3.554663	3.426376	5.633326	2.294101	3.58207	5.007045	4.256482	2.434112	3.866738	3.747854	3.818023	2.543921	3.506572	4.015303	4.468319	3.661188	3.345906	4.790191	3.132026	2.793641	4.758987	4.247217	2.88159	4.47744	3.705101	1.381064
645	hsa-miR-3621_st	645	hsa-miR-3621_st	8.019606	7.388267	7.965937	6.785108	7.111312	6.604082	6.912568	7.117512	8.426514	7.400009	7.241779	6.943845	7.947472	7.412078	6.516384	7.306829	6.853605	7.103246	9.09077	7.392618	7.354573	7.1072	7.320835	6.3654	7.971255	7.32415	7.398024	7.218975	6.60253	5.077034
646	hsa-miR-3622a-3p_st	646	hsa-miR-3622a-3p_st	2.411657	2.021768	1.777187	1.37821	2.181875	2.039816	1.157989	1.375951	2.047916	1.760227	1.679075	2.888474	2.65729	2.906048	1.697917	1.516703	1.153295	1.062884	1.896891	1.834262	1.371123	2.887428	1.908671	1.633096	1.512386	1.595479	1.770174	1.077214	1.474077	1.492884
647	hsa-miR-3622a-5p_st	647	hsa-miR-3622a-5p_st	3.797164	3.969325	3.716728	4.078954	3.412104	5.270092	5.411255	2.742275	3.458765	3.902535	4.28388	3.023081	5.806589	5.788266	2.613387	3.417561	3.682862	3.079204	4.125508	3.313252	4.451225	3.676711	3.863774	1.52209	3.982091	3.511165	4.408935	5.58465	4.114108	0.9526775
648	hsa-miR-3622b-3p_st	648	hsa-miR-3622b-3p_st	1.75628	2.49621	1.542307	2.063555	1.134419	1.645207	2.499313	1.739704	1.978774	1.728146	1.687246	1.499072	1.254419	2.908515	1.395559	1.789251	1.720814	1.159241	1.259676	1.544579	1.807603	1.267723	1.492163	0.5538316	1.072772	1.544579	1.696959	2.041638	1.794416	0.7674862
649	hsa-miR-3622b-5p_st	649	hsa-miR-3622b-5p_st	2.173182	1.719452	1.655628	1.192357	1.074893	1.063875	1.672143	0.4900448	1.77838	1.16865	2.215064	0.9249061	1.57491	2.193671	1.952369	1.222639	1.631312	2.159103	1.633056	1.34815	1.167775	1.418694	2.330151	0.8608344	1.545768	0.782639	1.388667	2.512541	1.307312	0.989971
650	hsa-miR-363-star_st	650	hsa-miR-363-star_st	2.118076	1.668681	1.495451	1.134419	1.757036	2.257998	2.058136	1.209943	2.265877	1.580254	1.68254	1.392229	1.411846	2.501503	1.362378	2.79001	3.062291	3.809252	1.790161	2.74993	2.646187	0.9482166	3.161067	0.7427325	0.741796	2.442021	1.796646	1.078943	1.759883	0.6534935
651	hsa-miR-363_st	651	hsa-miR-363_st	9.027168	5.951282	4.883827	6.700401	8.695673	8.034046	8.652945	7.529785	8.945765	6.104936	8.005111	6.712831	6.191931	9.992955	5.715511	9.232536	9.873125	10.35377	6.311811	9.021346	9.171376	7.277226	8.65145	7.137253	5.509691	8.542297	7.864194	7.037097	8.615669	6.26218
652	hsa-miR-3646_st	652	hsa-miR-3646_st	2.300479	1.830581	2.356032	3.157043	1.920353	2.85125	2.241701	2.166544	2.981282	2.833543	1.975602	2.058142	2.933594	2.830575	1.819242	1.689839	2.157557	1.481867	2.571316	2.53621	1.375496	2.523291	2.679227	4.26114	2.676847	2.830575	2.216686	2.764215	2.363441	1.397414
653	hsa-miR-3647-3p_st	653	hsa-miR-3647-3p_st	1.908069	0.6448754	1.023753	1.298615	0.8011547	1.193328	1.266239	1.03525	0.9183273	1.02775	1.665437	0.9338624	1.171701	0.543654	1.123921	0.9069284	0.4690699	1.089457	0.904748	0.9018677	0.6740449	0.9924099	0.7707378	0.8799943	0.7164813	1.778378	0.7627466	0.8987267	0.7168698	0.6429961
654	hsa-miR-3647-5p_st	654	hsa-miR-3647-5p_st	0.6632259	0.6574794	0.7094967	0.8401231	0.3732384	0.7828037	1.44471	0.2209862	0.9757183	0.2020193	0.7582459	0.6026669	1.131229	1.004281	0.7468799	0.7762772	0.6082016	1.008042	1.160972	1.32407	0.8235345	0.9028461	0.8301453	0.7696665	0.7082219	0.876334	1.085142	1.119549	0.7082219	0.9883085
655	hsa-miR-3648_st	655	hsa-miR-3648_st	6.631158	6.389764	7.290295	6.774526	6.106757	7.098017	6.835451	5.806893	6.507488	7.437823	7.160854	5.775919	6.982879	8.10528	5.761893	6.574863	5.115173	5.668952	7.140543	5.850759	5.815679	5.65272	6.975011	0.742733	7.1355	7.705184	6.628273	8.700806	7.577862	2.06635
656	hsa-miR-3649_st	656	hsa-miR-3649_st	0.5185224	0.6638206	0.5260575	1.029429	0.3619312	0.282811	0.7446793	0.7660528	0.4391934	0.7085991	0.7266698	0.5691221	0.6172007	0.8980518	0.9717896	0.888446	0.888446	0.6929901	0.7995564	0.5741267	0.536783	0.6494139	0.5274037	0.7427325	0.5260575	0.6494139	0.4023666	0.6238608	0.672666	1.333134
657	hsa-miR-365-star_st	657	hsa-miR-365-star_st	4.928871	3.825683	4.467519	5.112395	5.666355	6.631494	5.584341	4.33709	5.03275	4.346927	5.109012	5.368891	5.39676	2.99586	5.8592	4.868855	5.756197	5.250764	6.075392	5.245876	5.477343	5.249063	5.441363	3.56112	2.949975	6.277282	5.203386	5.399295	5.31682	1.778083
658	hsa-miR-3650_st	658	hsa-miR-3650_st	1.613364	1.485806	1.598123	1.480274	1.346986	1.054258	1.517087	1.674841	1.277875	1.763182	1.235915	2.672129	0.951337	0.9983377	1.276482	1.411033	1.26119	1.269252	1.080926	1.374941	1.143806	0.935025	1.065257	2.61416	1.274168	1.553027	1.573039	1.159206	1.623983	1.407077
659	hsa-miR-3651_st	659	hsa-miR-3651_st	9.052999	9.194954	8.755044	8.805285	7.753988	8.65882	10.58604	9.848087	9.288845	9.626938	9.103569	8.055536	8.949615	10.93788	8.381599	8.655241	9.321136	9.306776	8.640776	9.738529	8.699872	9.212148	8.054178	8.134398	9.271481	9.298063	9.409649	10.40546	9.124489	8.79302
660	hsa-miR-3652_st	660	hsa-miR-3652_st	4.849763	3.635024	4.673191	3.397651	3.404393	3.889615	3.930827	2.58847	4.081699	4.131111	3.675761	3.210114	4.204735	4.358882	3.524029	3.518972	2.799333	2.726587	5.401495	3.420112	3.366694	3.303895	3.919733	2.111631	3.88697	3.790953	3.668794	3.688115	3.420089	1.794076
661	hsa-miR-3653_st	661	hsa-miR-3653_st	0.4175273	0.8806947	1.313387	0.6724588	0.3973199	0.4175273	0.6117244	0.6825627	0.7674861	0.6041144	0.7950824	1.020723	0.7080545	0.7283787	0.6970211	0.7183748	1.07443	0.787219	0.7674861	0.7657223	0.7508892	0.7102426	0.9721239	1.088708	0.810064	0.5905816	0.4175273	0.3376498	1.104187	0.6703959
662	hsa-miR-3654_st	662	hsa-miR-3654_st	1.988054	1.176407	1.370873	0.9154138	1.58512	1.492539	1.988636	1.480274	1.096523	1.811463	2.197404	1.233074	0.8449313	3.046013	1.027576	1.905293	2.067645	0.6512151	1.396198	1.0106	1.674042	1.830855	2.148345	1.063989	3.031272	0.8937705	1.58816	1.109898	1.691702	2.038853
663	hsa-miR-3655_st	663	hsa-miR-3655_st	0.4626853	0.3179116	0.7767887	0.9008043	0.615536	0.553932	1.293447	0.2882782	0.6420065	0.7116764	0.5872175	0.8166909	0.9316933	0.8268305	0.7591844	0.9745401	0.6574794	0.4426102	0.6488845	0.6779989	0.6365077	0.4976233	0.2386148	1.15451	0.818927	0.3376498	0.6775699	0.9529237	0.7904382	0.4988906
664	hsa-miR-3656_st	664	hsa-miR-3656_st	12.24593	11.24732	11.67616	11.02796	11.07335	10.58327	11.50307	11.42431	12.08863	11.3761	11.06541	10.96392	11.63558	11.67871	10.66839	10.93924	10.64825	11.30162	12.92445	11.51665	11.55206	10.99714	10.79831	11.08141	11.07184	11.34615	11.46045	11.8058	10.77765	10.42429
665	hsa-miR-3657_st	665	hsa-miR-3657_st	0.8573715	0.2867027	0.6917208	1.172132	1.028674	0.355211	0.6724954	0.7202747	0.273437	0.5516768	0.7660974	0.6298931	0.6825627	0.4171701	0.5260575	0.6606922	0.6459098	0.6358513	0.8051982	1.065224	0.3432271	0.5412741	0.3055001	1.615339	0.4193787	0.5772299	0.2636437	0.6734245	0.403998	0.5395712
666	hsa-miR-3658_st	666	hsa-miR-3658_st	1.428813	0.7591356	0.6193922	0.9929875	0.7897664	1.370986	0.8858467	1.565063	0.5487245	0.9708309	0.9807773	0.7966005	1.366027	0.8124231	1.815742	0.9169629	1.213476	1.030048	0.959725	0.7966005	0.929554	0.9505068	0.7508141	1.320829	0.952534	1.05306	0.9430672	1.307547	1.256434	1.978356
667	hsa-miR-3659_st	667	hsa-miR-3659_st	1.497339	1.007549	0.5260577	0.5822698	1.204334	2.997838	0.8453737	0.7454211	3.125291	2.093327	0.967223	1.427419	1.034312	5.795691	1.309795	1.005389	0.8124152	0.8500775	1.546877	1.644864	0.8935089	1.740232	1.14667	1.723864	1.167249	1.313498	1.425791	1.112188	1.981955	0.8288701
668	hsa-miR-365_st	668	hsa-miR-365_st	1.520571	1.404346	1.361776	2.4166	1.59963	2.0748	2.212618	1.729659	1.659161	2.234463	2.452161	1.98862	2.706187	0.8605897	2.475339	1.687844	2.848228	1.662425	1.722232	1.358389	3.513676	1.92149	1.659043	0.99567	2.719859	2.660928	1.383805	2.703773	3.862209	1.153836
669	hsa-miR-3660_st	669	hsa-miR-3660_st	0.5861498	0.5649078	1.217806	0.6365354	1.262957	0.456943	0.80042	0.808833	0.750373	0.8256692	0.5195053	0.5305051	1.045686	1.485552	0.6942472	1.018944	0.4522835	0.5768965	1.162318	0.5744191	1.145831	1.153641	0.9098189	0.9292235	0.7338609	1.334256	0.87223	0.6365373	0.7857831	0.989856
670	hsa-miR-3661_st	670	hsa-miR-3661_st	1.361803	1.144311	0.8853521	0.5547915	0.7349347	0.541962	1.048291	0.9599036	0.7523277	1.349833	1.374488	0.8851524	1.648936	1.801583	0.7288469	1.058763	1.044796	0.6561817	1.643821	1.226861	0.6524456	1.14677	1.772441	1.593264	2.211623	1.544579	0.7768781	1.460341	0.9909788	1.200179
671	hsa-miR-3662_st	671	hsa-miR-3662_st	0.956257	0.8568504	0.6825626	0.9662347	1.129681	0.9897516	1.037153	0.8757137	0.762748	0.5468433	1.25509	1.061696	0.8629268	1.056851	0.728163	0.4982995	1.105572	0.9834801	0.4413351	0.5680876	1.07368	0.949105	0.9411215	0.9358835	1.033548	1.331769	0.9668605	0.8841572	1.18413	1.799387
672	hsa-miR-3663-3p_st	672	hsa-miR-3663-3p_st	6.809619	7.001221	6.052724	6.988901	6.977932	6.429367	6.430817	3.898439	6.523543	5.971733	6.964716	5.81863	7.364606	7.003159	5.240975	6.449241	5.462708	5.02746	5.461438	5.276631	6.299816	4.733485	7.383325	0.7825317	7.653297	7.368798	5.586282	7.790771	7.069123	4.379834
673	hsa-miR-3663-5p_st	673	hsa-miR-3663-5p_st	1.817109	0.8728327	1.489604	1.191075	1.329736	0.6832064	1.253767	0.2622732	1.55044	1.134419	1.31322	0.2390133	1.235591	1.722254	0.706753	1.689247	0.6574794	0.8925656	1.356288	1.251383	0.8648216	0.516459	1.01054	0.6413637	0.791507	0.7494279	0.9775745	1.004073	1.075494	0.4010406
674	hsa-miR-3664-3p_st	674	hsa-miR-3664-3p_st	1.15287	1.065898	1.73084	1.638172	1.47328	2.050512	0.5297247	1.193148	1.272693	1.876147	0.9854082	0.8685879	0.9494836	1.778924	0.9597251	1.933463	0.5909084	0.6946811	1.128458	1.213964	1.435581	1.254242	1.450501	1.31953	1.301563	1.283489	0.9330283	0.2216842	1.047121	0.7363859
675	hsa-miR-3664-5p_st	675	hsa-miR-3664-5p_st	0.4769634	0.7486006	0.8605897	0.3015888	0.5216315	0.4991089	0.6228583	0.9782307	0.4907616	0.7142861	0.7493313	0.8450919	0.6485606	0.8035708	0.8748342	1.151046	0.5177083	0.9767896	0.6949168	0.8251584	0.7395816	0.5649503	0.7670586	0.4460474	0.7731925	0.7158095	0.8905038	1.125425	0.2445041	1.14316
676	hsa-miR-3665_st	676	hsa-miR-3665_st	13.52953	13.16227	13.60944	13.26583	13.14476	12.9142	13.07703	12.20306	13.69193	12.83291	13.01994	12.74092	13.34457	13.00087	12.64887	12.62415	12.58648	12.65065	13.70794	12.85946	13.23396	12.81999	12.67513	12.41467	13.09376	13.16547	12.71583	13.42887	13.23063	12.12954
677	hsa-miR-3666_st	677	hsa-miR-3666_st	0.6632259	0.7596546	1.049616	0.6097233	0.9327123	0.4770473	0.9762864	0.7652497	0.1862207	0.8868544	0.7247011	0.8315974	1.069935	0.788769	1.550339	1.089008	0.3367412	1.312932	0.8539701	0.5617637	0.3364982	0.788769	0.6312387	1.126588	1.195299	0.8112876	0.8696647	0.9687913	0.5078956	0.660511
678	hsa-miR-3667-3p_st	678	hsa-miR-3667-3p_st	1.735059	1.027526	1.344276	1.134419	0.9490203	0.5805654	1.140192	1.03525	0.9582013	0.8822307	0.7201387	1.304959	0.9612488	0.5067613	0.88683	0.9520873	0.9559771	0.7872191	0.7294353	1.349661	0.8790847	1.171469	0.8816454	1.771932	1.204224	0.6710644	0.5569721	1.237779	0.6710644	0.7674862
679	hsa-miR-3667-5p_st	679	hsa-miR-3667-5p_st	1.303313	2.56051	2.862063	1.68742	1.134419	1.396566	2.164186	1.788881	0.8338596	1.8514	2.083293	1.461396	1.742266	1.304272	2.4331	1.50864	1.372743	2.854876	1.555934	1.836623	1.591071	2.690349	1.663557	1.137695	0.8411672	2.854876	4.333651	1.733312	0.911421	1.00044
680	hsa-miR-3668_st	680	hsa-miR-3668_st	1.885046	1.526923	1.479513	1.62674	1.4827	1.253048	1.107223	2.152118	0.9855709	1.276403	0.9616718	1.068587	1.337275	1.396975	1.414577	1.370037	1.064971	1.066434	1.614438	1.245971	2.011935	1.171172	1.48611	2.356342	2.558301	1.472131	1.312192	1.456411	1.714718	1.429905
681	hsa-miR-3669_st	681	hsa-miR-3669_st	1.170576	0.9042802	1.146217	0.7799733	1.046776	0.7055609	0.6117244	1.433126	0.9006021	1.118797	0.7451004	1.043401	0.9059172	0.5719867	0.984245	0.8143308	0.7620786	1.03402	0.4657281	0.9166207	0.8198244	1.544202	0.9789149	0.9782686	0.9715019	0.747925	0.6746067	0.3869611	1.133862	2.58548
682	hsa-miR-367-star_st	682	hsa-miR-367-star_st	0.6949072	0.1611921	0.6103669	0.7175916	0.691519	0.8809099	1.286914	1.2732	1.035622	0.9273456	0.5089254	0.4801355	0.3093851	0.6946763	0.6665236	0.8125669	0.8605897	0.8537074	0.8517955	0.5895267	0.5895267	0.4682757	0.2773025	0.6244956	0.5366834	0.8090104	0.6574794	0.6840504	0.5356587	0.6572485
683	hsa-miR-3670_st	683	hsa-miR-3670_st	1.013745	1.361771	1.026577	1.032522	1.134419	1.056066	1.160972	1.190937	1.020364	0.707077	1.410777	0.8217462	1.240864	0.7627272	0.7789357	0.9956107	1.00223	1.066434	1.036857	0.9522879	0.7966005	0.7693371	1.37302	0.6017348	1.170128	0.8803885	1.134419	0.8993687	0.9909789	0.5227981
684	hsa-miR-3671_st	684	hsa-miR-3671_st	0.6318098	0.716524	0.426075	0.7556162	0.8714201	1.02465	1.11001	0.5590744	0.5477805	0.928309	0.51521	1.313599	0.8409494	0.7115868	0.5260575	0.4982996	1.088725	0.8041296	0.390373	0.813511	0.696618	1.027371	1.120142	0.759643	0.6844442	0.7416116	0.4192771	0.4909058	0.759643	1.821036
685	hsa-miR-3672_st	685	hsa-miR-3672_st	1.498316	0.6574794	0.88006	0.6871153	1.505319	0.9020034	1.148913	1.294775	0.4535782	0.8095367	1.514616	1.056126	0.6132182	0.535707	0.8716095	0.7578256	0.9170054	0.7415515	0.7680364	1.30304	0.7725478	0.9332188	0.7428025	2.289277	1.167249	0.962677	1.100119	1.353866	1.168484	0.7704381
686	hsa-miR-3673_st	686	hsa-miR-3673_st	0.8284283	0.7493177	0.8543872	0.7643523	0.7073743	0.7935659	0.3696346	1.23048	0.7129829	1.226258	0.6935297	0.5545108	0.4455306	0.8605897	0.7176353	0.6701241	0.8226818	0.7571532	0.8336369	0.7693568	1.170256	0.9211563	1.291966	1.495329	0.9441835	0.8165394	1.226258	0.990565	0.7488891	1.619827
687	hsa-miR-3674_st	687	hsa-miR-3674_st	0.7245932	0.9568342	1.164308	0.6743797	0.9192545	1.112373	0.9154428	1.351022	1.022384	0.9401265	1.296549	1.03311	1.114006	0.6871431	0.802913	1.058504	0.9611979	0.7627975	0.5853377	1.031645	1.382136	1.059672	0.7245932	1.438138	1.106514	0.7529687	1.109998	1.095088	0.6707251	1.216707
688	hsa-miR-3675-3p_st	688	hsa-miR-3675-3p_st	1.595701	1.972402	0.8605897	1.148642	1.585812	1.168599	1.22024	0.7856881	0.9010223	1.329218	1.367622	0.9472633	1.272693	1.441869	1.465246	0.5125226	1.331584	0.787219	1.857533	0.6866593	1.782208	3.053142	2.149201	1.211287	1.337758	1.309666	1.148642	1.199647	1.256434	0.6902426
689	hsa-miR-3675-5p_st	689	hsa-miR-3675-5p_st	0.5257187	0.6484637	0.6409149	0.5425859	0.615536	0.8848807	0.7507725	1.13807	0.6984139	0.4565122	1.107489	0.671942	0.7853826	0.6946763	0.7337168	1.47127	0.381534	0.6250632	0.8121248	0.5741267	0.6250632	0.755954	0.8080907	0.9868192	0.6409149	1.396979	0.6574794	0.6644089	1.359254	1.070055
690	hsa-miR-3676_st	690	hsa-miR-3676_st	0.6155913	1.134382	1.123465	1.238547	0.7940311	0.6974682	0.4588481	0.7564118	0.669347	0.8570278	0.9713159	1.202685	0.7564118	0.7685254	1.299311	1.742593	0.9344388	0.913558	0.5151842	1.101662	1.17755	1.17646	0.52018	0.0988946	1.345744	0.7985501	0.9766287	1.096264	0.506274	0.3048567
691	hsa-miR-3677-3p_st	691	hsa-miR-3677-3p_st	0.9612164	0.7689775	2.08901	0.6034893	0.3910211	0.980334	0.607855	0.6105371	1.273195	1.134419	1.296774	1.324883	0.8182924	1.492755	0.869447	0.4646953	0.8935077	0.7872191	1.521252	0.810155	0.6634976	0.7524872	0.923315	0.208779	0.9607294	1.54607	0.9032886	0.8987267	0.5561376	0.4802916
692	hsa-miR-3677-5p_st	692	hsa-miR-3677-5p_st	1.273159	0.8155005	1.04154	0.7605287	0.4878445	0.5757079	0.803131	1.216199	1.075373	0.6254817	1.166955	0.651463	1.228114	1.081106	1.092489	0.9289107	1.159133	0.7281896	0.948436	1.148479	0.84467	0.6974087	1.136641	1.010992	1.125133	0.9149942	0.8436576	0.5185996	1.220385	1.386357
693	hsa-miR-3678-3p_st	693	hsa-miR-3678-3p_st	0.4060349	0.4042399	1.019088	0.2037987	0.8545097	0.6673803	0.3812717	0.1969735	0.5726417	0.4909059	0.6428287	1.264163	0.6965621	0.8605897	0.7440181	0.4912882	0.6261505	0.819763	0.3298001	0.9741939	0.7147281	0.5164589	0.575607	0.4460474	0.9048043	0.8610135	0.4042399	0.2557774	1.840387	0.5142466
694	hsa-miR-3678-5p_st	694	hsa-miR-3678-5p_st	0.6989176	0.5337957	0.490957	0.2272031	1.134419	0.9583834	0.773001	0.5848798	0.4398215	0.5149689	0.8783153	0.4277978	0.5164589	0.3794581	0.6011641	0.6595762	0.5597965	0.6980597	0.1921445	0.490957	0.6980597	1.004687	0.1642146	0.5651778	0.6873342	0.08606461	0.4798728	1.060003	0.240765	0.6698033
695	hsa-miR-3679-3p_st	695	hsa-miR-3679-3p_st	1.286481	0.836206	1.440255	0.7477262	0.5518359	1.22756	0.936559	1.503728	0.9661441	0.9100066	0.7554216	0.9395729	1.089888	0.6990892	0.9757658	1.018944	1.02793	0.9974828	1.122031	1.238284	0.7966006	1.059671	0.7134766	1.296726	0.9676369	1.122031	1.481788	0.8357307	1.046976	1.223632
696	hsa-miR-3679-5p_st	696	hsa-miR-3679-5p_st	5.800264	5.234384	5.654517	6.320673	5.679472	6.019704	7.268429	4.658957	6.121556	5.264207	6.151978	5.342443	6.303751	7.042965	5.515525	5.315993	5.951346	6.155983	6.026731	5.58772	5.702275	6.494664	5.648169	5.297322	6.168293	5.707853	5.656516	6.742185	6.378278	5.8099
697	hsa-miR-367_st	697	hsa-miR-367_st	0.5164589	0.5990595	0.5128484	0.4314976	0.6884259	0.7966005	0.6117244	0.6825627	0.8589321	0.8696854	0.5843828	0.6471435	0.6471435	0.6814672	0.5128484	0.7295233	0.3581226	0.4451382	0.840376	0.4632725	0.6228662	1.329336	0.9820945	1.12121	0.5128484	0.459967	0.5878606	0.9716166	0.4293102	1.200179
698	hsa-miR-3680-star_st	698	hsa-miR-3680-star_st	2.725504	2.996958	2.886493	2.681579	3.200724	3.161376	2.514845	2.891387	2.388218	2.778691	2.524203	2.874509	2.903399	2.716502	3.506177	3.465661	2.719106	3.248561	2.568532	2.649098	2.704593	3.030873	2.378026	2.169609	3.167753	3.136327	2.554798	3.352446	2.954864	2.850398
699	hsa-miR-3680_st	699	hsa-miR-3680_st	0.6149073	0.6574794	0.5185064	0.5740148	0.7122321	0.5983357	1.030209	1.138191	0.5952306	0.7049295	1.04396	0.425498	0.6131549	0.4761541	0.3536923	0.8059151	1.04173	0.9880228	0.6477714	0.7966005	0.7966005	0.3530101	1.290972	0.50923	1.172141	0.4465247	0.7923361	1.241007	0.6131549	0.4254028
700	hsa-miR-3681-star_st	700	hsa-miR-3681-star_st	1.593337	1.838111	1.417091	1.796759	1.804125	1.271196	2.091083	1.330799	1.453696	1.699418	1.525717	1.841865	1.730847	1.670727	2.13029	1.852714	1.426758	1.38292	1.057456	1.293911	1.777311	1.63819	1.633056	1.737419	1.413136	0.8381022	1.357788	1.943991	1.876655	1.289995
701	hsa-miR-3681_st	701	hsa-miR-3681_st	0.2539097	0.5302308	0.7105407	0.1776749	0.6367629	0.2539097	0.6550939	0.4263372	0.3623153	0.8178273	0.2898274	0.5971001	0.3793418	0.4074361	0.3816703	0.7427325	0.683129	0.8151971	0.3154769	0.8609308	0.9085797	0.5444369	0.2666766	1.007171	0.3865857	0.5421084	0.4303446	0.4909058	0.5598284	0.7413392
702	hsa-miR-3682-3p_st	702	hsa-miR-3682-3p_st	2.902738	2.784533	3.412627	3.950564	3.076795	2.934737	2.398945	2.593314	3.242048	2.444641	1.837741	2.696918	2.620224	3.355201	2.974203	3.229709	2.308774	2.709307	1.603259	2.169106	3.183136	1.732926	2.639626	1.855773	3.06539	1.82012	3.361769	2.612347	3.116526	1.345202
703	hsa-miR-3682-5p_st	703	hsa-miR-3682-5p_st	0.367814	0.3623153	0.2163684	0.5746208	0.9847922	0.9064392	0.6117244	1.03525	0.4793778	0.8435144	0.4982996	1.437382	0.6880614	0.1260972	0.5260575	0.4355019	0.7109625	0.4265134	0.3626485	0.2221994	0.707816	0.755954	0.3705528	0.4515461	1.041109	0.5892801	0.4751878	0.5878313	0.8396579	0.5958627
704	hsa-miR-3683_st	704	hsa-miR-3683_st	1.453285	1.138171	1.006749	1.134419	0.9726543	1.030163	0.9688427	1.179259	1.195119	1.236677	1.326404	1.288192	0.8620857	0.8601495	0.8716843	1.088359	1.625454	1.384258	0.7869619	1.054818	0.8824098	0.7266026	1.353219	1.134419	1.070328	1.544579	1.301593	1.456411	0.9971503	1.545805
705	hsa-miR-3684_st	705	hsa-miR-3684_st	0.9419788	1.141647	0.8428435	0.909365	1.088157	0.5375439	1.299774	0.9162101	0.8956454	1.11205	1.054658	1.598208	0.9162101	0.9283237	0.7597049	1.220316	1.062147	0.8073387	1.001134	0.9247597	1.266256	0.7501063	0.3833443	1.116673	1.417711	1.193372	1.612003	0.8809804	1.688328	0.4667621
706	hsa-miR-3685_st	706	hsa-miR-3685_st	0.7502256	0.9079997	0.3253082	2.104003	0.7418466	1.155443	0.9094908	1.567274	0.647157	0.7837899	0.8510116	2.130126	0.9644959	0.7940528	0.8352199	1.241311	0.9869003	0.6361595	0.6061821	0.895977	1.782208	0.456276	0.8311858	3.531484	0.7566957	0.3919538	0.7837899	0.8385438	0.869043	1.075673
707	hsa-miR-3686_st	707	hsa-miR-3686_st	0.7966453	0.6574794	0.6933281	0.569048	0.9457361	0.6293389	0.4630529	1.065961	0.8577346	1.273966	0.8159274	0.5733488	0.5978187	0.6946764	1.050951	0.8339587	1.372743	0.8685789	0.7924634	0.8888048	0.7966006	0.5978187	1.025564	1.739495	1.258475	1.041085	0.8774962	1.144311	1.082205	1.204405
708	hsa-miR-3687_st	708	hsa-miR-3687_st	9.881542	9.1418	7.124437	7.342666	7.641542	7.791903	7.187779	7.084418	4.516085	7.022755	6.790524	5.308047	6.879959	9.005474	4.590743	7.235246	5.171744	5.322077	8.210114	9.503454	5.110347	6.990658	4.334321	1.580133	5.896984	7.210027	7.07742	9.66293	7.009666	3.400792
709	hsa-miR-3688-3p_st	709	hsa-miR-3688-3p_st	0.599647	0.9341232	1.008703	0.8582733	1.187398	0.5999179	1.360878	1.056278	1.141201	0.9814944	0.4897337	1.167879	1.286445	0.8956057	0.9421273	1.224946	0.8568743	1.583653	0.8283492	0.8538295	1.230544	0.4892223	0.640392	0.9421273	0.909595	0.5164589	0.8423733	0.7020441	0.9030977	0.4176182
710	hsa-miR-3688-5p_st	710	hsa-miR-3688-5p_st	0.3900984	0.4546872	0.5479192	0.4499572	0.615536	0.4819016	0.6117244	0.4225493	0.5845158	0.6136302	0.5888897	0.7966005	0.8993579	0.4929338	0.5538406	1.040805	0.7480695	0.536783	0.5319252	0.6664985	0.7527512	0.9727154	0.6793411	1.156281	0.7465627	0.6088308	0.4242283	0.3168035	0.435599	1.017208
711	hsa-miR-3689a-3p_st	711	hsa-miR-3689a-3p_st	0.9013221	0.9316107	1.828088	0.5294412	0.7567791	0.8002095	0.9823526	1.139192	0.7729951	0.901457	0.6396952	1.023479	0.604732	0.6780261	0.630914	2.052311	0.5872904	0.4585487	0.4310704	0.476683	0.901457	0.8608104	0.962245	0.7110441	0.8295575	0.724701	0.6366115	0.8032287	0.2300599	0.5836566
712	hsa-miR-3689a-5p_st	712	hsa-miR-3689a-5p_st	0.6604797	0.72167	0.5519228	0.7962558	1.134419	0.7507843	0.8316801	0.6367465	0.5450342	0.6574794	0.9593773	0.8037983	0.4706427	0.6463689	0.4881339	1.018944	0.6261435	0.6463689	0.4413351	0.7749275	0.9766967	0.981555	0.8582802	1.33522	0.9414371	0.6965551	0.6370428	6.223728	0.5137126	0.6796011
713	hsa-miR-3689b-star_st	713	hsa-miR-3689b-star_st	1.803373	1.759135	2.630556	1.398534	1.596453	0.9814855	1.469452	0.8275777	1.862345	1.281825	1.295344	1.388534	1.455595	1.329336	0.9597251	2.212982	0.979579	1.262842	1.140019	2.358806	1.107426	0.8604699	1.633056	0.7348632	1.167249	1.530368	1.75699	1.42429	1.297414	1.049443
714	hsa-miR-3689b_st	714	hsa-miR-3689b_st	1.594719	0.9480499	0.8129613	1.432646	1.063784	1.258955	0.8877083	1.095521	0.7674862	0.9597251	0.923651	0.8451061	0.9585466	0.186819	0.9120967	0.9370863	0.707113	0.7460577	0.7329646	1.056066	1.075735	0.5164589	1.225064	1.086791	0.9972856	1.169	1.15348	6.314268	0.9531932	1.799258
715	hsa-miR-3689c_st	715	hsa-miR-3689c_st	0.8959589	1.179605	1.85585	0.5715909	0.4888881	0.3252901	0.3718266	1.262991	1.547109	0.7975727	0.7112827	0.7092155	0.7953825	0.6946763	1.13199	0.8420908	0.894433	1.000202	0.5406934	1.26905	1.078418	0.3349107	0.955691	0.3458175	0.4696593	0.8248463	0.7568377	0.6734245	0.6275105	1.413162
716	hsa-miR-3689d_st	716	hsa-miR-3689d_st	0.6181777	1.03525	0.6425667	1.045767	0.5518257	0.7893741	0.6117244	1.16374	0.7321631	0.6095546	0.999027	0.843448	0.7907848	0.653784	0.7355061	1.018944	1.185195	0.7926455	0.7178423	1.052463	0.343227	0.3810248	0.955691	0.7355061	0.7926455	0.724701	0.5308573	1.272802	0.4240228	1.192952
717	hsa-miR-3689e_st	717	hsa-miR-3689e_st	0.9941667	1.115359	0.1867972	0.7731755	1.193622	0.2770671	0.5889333	0.6356747	0.7650768	0.5577456	0.4938807	0.4736813	0.8866161	1.077696	0.7433537	0.7023529	0.8648384	0.7540792	0.789391	0.7914228	1.285777	0.4938807	0.599117	1.690531	0.7433537	1.167084	0.6097256	5.842041	0.9941667	0.4228309
718	hsa-miR-3689f_st	718	hsa-miR-3689f_st	0.908744	0.7697986	0.3718266	0.5691222	0.4773349	0.7822328	0.9896396	0.7947061	0.7674862	1.002187	0.3784446	0.1913781	0.928183	0.7223886	1.480274	1.163293	0.6299444	0.8993626	0.6553671	0.6767455	0.6264844	0.5589207	0.9981527	0.2057242	0.7099546	1.071869	0.5192783	3.45981	0.4553705	0.8326197
719	hsa-miR-369-3p_st	719	hsa-miR-369-3p_st	0.6632259	0.5166552	0.6939138	0.8807675	0.4989247	0.4637189	0.9797386	0.8685736	0.6008102	0.6665211	0.5073413	0.1901238	1.09146	0.8476281	0.8476281	0.8521274	0.5554423	0.6109722	0.586253	0.6153674	0.3701071	0.8144144	0.4914053	0.7427325	1.225709	0.7247011	0.4765558	0.4999475	0.5255006	0.7765278
720	hsa-miR-369-5p_st	720	hsa-miR-369-5p_st	1.474226	0.7790704	1.212842	1.505422	1.675196	1.322315	1.160972	1.387502	1.377248	1.884456	1.761286	2.549204	2.387279	0.4078537	0.8270788	1.371196	1.907715	1.961851	0.925185	2.707268	2.697599	1.329336	3.475265	1.608489	1.56719	1.299572	3.170307	0.6774971	1.563903	0.7798214
721	hsa-miR-3690_st	721	hsa-miR-3690_st	1.823233	3.05429	2.10224	2.161352	2.061163	2.045021	2.421224	2.393596	2.733016	1.824368	2.906684	2.386719	2.055388	1.708449	2.478955	1.705811	1.633056	2.373212	1.172915	1.790747	1.912596	1.52628	2.013221	1.134419	1.713655	2.82439	1.977863	2.271411	2.473055	1.60466
722	hsa-miR-3691-3p_st	722	hsa-miR-3691-3p_st	0.6970582	0.8013184	0.9567531	0.8404105	0.8545097	0.4856931	0.6455566	0.6691982	0.7674862	0.8775883	0.7247012	1.10773	0.7849694	1.925939	0.7765647	1.203748	0.6574794	0.6329464	0.8636495	1.544579	1.11225	1.545577	0.6913116	0.9567303	0.8208644	0.702894	1.294695	1.278722	0.8598824	0.66974
723	hsa-miR-3691-5p_st	723	hsa-miR-3691-5p_st	1.337762	1.881299	1.384258	1.318059	1.479282	1.680839	3.347868	1.276845	2.406155	3.391196	0.9647938	0.8726484	1.897465	3.259025	1.734916	1.334571	2.438109	0.7938397	1.393134	1.799221	1.111495	2.243262	1.141143	0.7747668	1.010804	2.083361	2.299345	3.898834	1.138379	1.233256
724	hsa-miR-3692-star_st	724	hsa-miR-3692-star_st	0.8029641	1.4481	1.343855	0.8633608	0.8837699	0.6211911	1.5806	1.19236	0.9616295	0.7966006	0.9925398	1.290841	1.001341	1.142169	1.453965	1.206177	0.7609168	1.384258	0.999565	1.009222	1.492267	1.35541	0.7440915	0.6195732	0.985514	1.120052	1.032731	1.25736	0.8953167	0.4795721
725	hsa-miR-3692_st	725	hsa-miR-3692_st	0.7679392	0.817993	0.5797856	1.134419	0.5664568	0.6488427	0.8729188	0.5473218	0.7369432	0.6258748	0.775208	0.8766333	0.5616513	0.6258748	0.7971602	0.7497798	1.120142	0.6405631	0.9295942	0.7966006	0.9476537	0.5394434	1.376473	0.4546795	0.775208	1.513225	0.9812763	0.5456088	0.6631933	0.9121257
726	hsa-miR-370_st	726	hsa-miR-370_st	5.740992	3.838345	4.704236	4.711825	6.325454	5.618132	5.720741	6.347844	5.199111	4.984489	5.751262	5.361859	5.756799	3.596019	1.46866	5.420073	5.900839	6.754458	4.54997	5.769914	6.596149	6.080061	6.680666	1.834426	3.641931	5.919473	6.853774	4.509216	5.465533	1.76285
727	hsa-miR-371-3p_st	727	hsa-miR-371-3p_st	0.9464405	0.4389333	0.6623054	0.8356926	0.9018458	1.192314	0.8324189	0.7392858	0.9455873	0.6271536	1.158878	1.393675	0.8537644	0.4621027	1.130927	1.330609	0.8897041	0.7079847	0.6125367	0.9678022	0.7966005	1.314771	0.1720248	2.381586	0.6623054	0.6527067	0.7937272	0.8446262	0.5164589	1.200179
728	hsa-miR-371-5p_st	728	hsa-miR-371-5p_st	3.051169	2.403385	2.955044	2.995142	2.680788	2.178631	2.653297	1.288782	2.325797	2.582312	2.852931	1.638543	2.87795	3.727418	1.336597	2.436574	2.497292	2.716729	3.359137	3.224336	2.584756	2.520858	2.033691	0.9962651	2.721105	2.757751	2.472494	2.066247	2.112012	1.090409
729	hsa-miR-3713_st	729	hsa-miR-3713_st	0.6485417	0.3363149	0.540706	0.5691221	1.023389	0.4999129	0.4613763	0.4006877	0.7166599	0.9069837	0.4587068	0.9183754	0.6268421	0.6298552	0.6156072	0.870885	0.6574794	1.176817	0.4908095	0.5741267	0.6471663	0.4587068	0.6305631	0.5870748	0.575532	0.3871242	0.4182502	0.4909058	0.7922069	0.702665
730	hsa-miR-3714_st	730	hsa-miR-3714_st	1.956469	2.022176	1.740089	1.131163	1.918608	1.711478	2.975746	3.993471	1.951864	2.32757	1.25509	1.652093	2.915467	3.053937	1.270921	1.270921	1.981197	1.066434	1.50902	2.555489	1.078418	0.8704363	1.194203	0.9742356	1.054246	1.487913	1.811441	1.782435	1.121316	1.055018
731	hsa-miR-371b-3p_st	731	hsa-miR-371b-3p_st	0.6749098	0.6574794	1.471659	0.852842	1.012913	0.8428642	1.177735	1.867113	0.7842497	0.8941444	1.234263	0.580806	0.661736	0.8773533	0.9388983	0.7427325	0.6574794	1.272277	1.440801	0.813364	0.813364	1.531343	1.099315	2.625844	0.6031942	0.736385	0.8942598	0.5371695	0.6307513	2.440749
732	hsa-miR-371b-5p_st	732	hsa-miR-371b-5p_st	5.802953	5.815133	6.697379	7.32445	6.244886	6.294785	5.696398	5.785185	7.722023	4.994905	5.278344	6.552092	6.433929	5.756322	5.676654	6.268783	5.55628	6.011083	7.349803	6.740632	7.4333	5.273911	5.894145	2.075097	5.67282	5.66551	6.249312	4.824528	7.374502	5.631256
733	hsa-miR-372_st	733	hsa-miR-372_st	0.768955	1.98862	1.096421	0.6811191	1.369589	0.5783241	1.41922	1.026487	1.004984	1.00896	1.856135	1.86316	1.260844	0.929846	1.060513	1.161828	1.096421	1.728183	1.017753	0.9292759	0.8807075	1.262541	1.199203	2.958084	1.373317	1.759587	0.8574846	0.909256	0.7427325	1.741902
734	hsa-miR-373-star_st	734	hsa-miR-373-star_st	2.449148	1.592272	2.353979	0.4959009	0.7142811	1.297136	1.924552	1.578558	1.227233	0.9581406	1.124125	1.066434	1.633258	1.71931	1.165379	0.796559	1.263489	1.303747	2.02234	1.009382	1.215711	0.9280443	0.7113059	0.5443317	1.668824	1.531295	1.524075	1.042074	1.885046	0.8289828
735	hsa-miR-373_st	735	hsa-miR-373_st	1.110461	1.854002	1.529197	1.097346	0.7500863	0.9311508	0.8774962	0.4006876	1.081346	1.463887	2.469246	0.4921676	1.053802	0.99514	0.6675525	0.4982996	1.677803	1.101079	0.8827705	0.7839682	1.001463	1.014739	0.7839682	1.700345	0.651354	0.9470928	0.7920296	0.6515099	1.219361	0.7926604
736	hsa-miR-374a-star_st	736	hsa-miR-374a-star_st	0.7976971	0.3438037	0.4553818	0.8076748	0.615536	1.000314	0.6638544	1.016738	0.5925605	0.4920024	0.8082563	0.3438037	0.8774962	0.5182714	0.9597251	0.857982	0.2491138	0.8707743	0.3419574	0.555615	0.6203382	0.3733826	0.4972599	0.743829	0.5781875	0.7061895	0.6017275	0.880215	0.6273482	0.4798968
737	hsa-miR-374a_st	737	hsa-miR-374a_st	1.14803	2.177094	1.351606	1.393354	1.339314	1.51985	1.453019	1.520053	1.468641	2.989334	1.876147	1.536551	1.167367	1.329336	1.492226	1.798246	2.346268	1.358481	1.500659	1.459649	1.583258	1.430307	1.06711	1.227536	2.565641	0.9597251	1.497324	2.192512	1.622594	1.200179
738	hsa-miR-374b-star_st	738	hsa-miR-374b-star_st	0.8022812	0.7459498	0.7295004	0.1969152	0.726607	0.5929726	0.7227953	0.968385	0.7674862	0.7685503	0.7603476	0.8460045	0.4647632	0.6652803	0.8118798	0.8654069	0.6333366	0.8391811	0.540233	1.000043	1.000043	1.027371	0.370353	0.5806826	0.9468189	0.6391333	1.134419	0.7366768	0.6578295	0.9729255
739	hsa-miR-374b_st	739	hsa-miR-374b_st	5.562175	5.905661	5.053788	7.647158	7.391385	6.550192	6.47884	6.391583	6.005529	6.65329	6.383673	6.601544	5.962761	6.043069	6.985785	6.580561	7.170695	6.726126	6.135082	7.089724	7.081935	6.673693	6.465714	4.683382	7.006197	6.705279	6.492676	6.961778	6.988141	5.261516
740	hsa-miR-374c_st	740	hsa-miR-374c_st	2.259018	2.389809	2.755946	3.427016	3.495154	2.717758	2.527028	3.019176	2.188108	3.671686	2.42005	3.070434	2.562765	2.906175	3.089844	3.085088	3.986311	3.090616	2.222588	3.008986	3.267523	2.583212	2.819977	2.163355	3.527066	2.515679	2.654525	3.154235	2.885799	1.804125
741	hsa-miR-375_st	741	hsa-miR-375_st	13.14044	10.67915	13.6285	8.124972	11.34261	11.38431	5.73069	11.0844	12.95889	10.76541	8.452133	10.76097	2.752441	12.75875	13.56141	9.695393	11.60662	12.03607	11.58333	11.1484	10.6754	12.7228	9.989525	9.022995	5.57626	10.74679	9.245958	8.012438	12.34481	13.00287
742	hsa-miR-376a-star_st	742	hsa-miR-376a-star_st	0.642123	0.7561343	1.007628	0.498614	0.529536	0.5983357	0.5118328	0.6712108	0.7674861	0.3650441	0.8647074	0.6376585	0.3536923	0.3814856	0.6730958	0.4982996	0.7597427	0.4193992	0.4188367	0.7852486	0.8079524	0.505107	0.3678248	0.8827387	0.6660638	0.6970057	0.4487205	0.6379441	1.131393	1.265885
743	hsa-miR-376a_st	743	hsa-miR-376a_st	3.363801	2.934678	2.918608	4.336234	3.536799	2.828566	4.472817	3.770544	3.04773	3.096638	3.470718	3.924897	4.315093	1.18145	2.935908	4.069881	4.482988	3.305253	3.151529	3.91754	4.368985	4.858542	4.368951	1.737419	3.582681	2.43535	5.077666	2.503337	3.951229	1.882126
744	hsa-miR-376b_st	744	hsa-miR-376b_st	0.8408889	0.5686745	0.5444723	0.5581926	1.134419	0.4108256	0.846222	1.03525	0.7254435	1.863906	0.6934269	0.7191966	1.06239	0.4405191	1.020786	1.080005	2.597713	1.524938	0.736212	0.7242011	1.256081	0.6171611	0.8576615	0.7427325	1.167249	1.30882	1.06239	0.9424224	1.141053	0.6288747
745	hsa-miR-376c_st	745	hsa-miR-376c_st	4.542973	3.832047	4.352853	6.217537	6.525228	6.013775	6.332114	8.145818	5.622967	6.139868	6.271146	5.924818	7.33077	2.844102	3.787281	6.218791	6.679574	5.907987	5.384965	6.6802	6.654614	6.287029	7.031303	5.25207	6.245516	5.000912	6.59845	3.856772	6.115643	4.026496
746	hsa-miR-377-star_st	746	hsa-miR-377-star_st	4.158144	1.999942	1.577182	3.073339	4.761886	4.579295	4.735881	6.320602	3.202423	3.24956	4.116447	3.301356	4.208488	0.8287115	1.787019	4.962008	5.4918	5.620994	4.507732	5.81119	4.940752	4.780125	5.473132	1.728684	2.516117	3.727657	5.994586	1.096131	3.736305	2.562256
747	hsa-miR-377_st	747	hsa-miR-377_st	0.6089592	0.708382	0.8945682	1.057846	0.8621799	0.5217623	1.212981	0.8956933	0.8194953	0.7966005	1.272238	0.7886142	0.6003362	0.5925887	1.172856	0.7114302	0.6926913	1.18464	0.5853377	2.044449	1.487591	0.9690846	0.87061	1.057846	0.9613321	1.042786	0.9041233	0.5183766	0.7598811	1.123605
748	hsa-miR-378-star_st	748	hsa-miR-378-star_st	5.475998	7.487499	5.401724	7.32491	6.523782	6.54299	6.096128	7.69691	7.153127	5.468021	7.017374	6.989088	6.917957	6.920556	5.582241	7.098816	6.101459	6.620698	5.965034	6.671656	6.535771	6.42202	6.20267	2.607564	7.751271	7.293896	7.548097	7.542618	8.224525	4.537659
749	hsa-miR-378_st	749	hsa-miR-378_st	9.733191	11.14462	9.728626	10.38485	9.75788	10.29428	10.31731	11.45919	11.03937	9.811234	10.85568	10.61849	10.78502	10.95782	9.394611	10.65987	9.915104	10.11882	10.00036	10.71115	9.902551	10.61563	9.470006	10.0682	11.18445	11.1081	11.29565	11.67629	12.14555	9.347807
750	hsa-miR-378b_st	750	hsa-miR-378b_st	4.849763	5.556978	4.45582	4.220407	4.450328	3.992983	4.91705	3.811349	3.877214	3.977023	3.871819	4.566802	4.904463	4.545561	3.960463	4.174088	4.665368	4.373221	3.788042	4.244072	4.800212	4.646406	4.504653	4.333998	4.881317	4.272595	3.702526	4.414913	4.705441	6.304645
751	hsa-miR-378c_st	751	hsa-miR-378c_st	8.647985	10.17119	8.830256	9.484909	8.768908	9.356515	9.322605	10.62864	10.11036	8.964909	10.04965	9.794801	10.1391	10.1	8.671462	9.847391	9.147176	9.287316	9.373405	9.95226	9.295291	9.79679	8.615598	9.608114	10.60166	10.07737	10.36431	10.84441	11.16899	8.808779
752	hsa-miR-378d_st	752	hsa-miR-378d_st	5.808063	8.219202	5.890916	7.250309	6.6827	7.424978	7.32046	8.715483	7.707979	6.722916	7.634492	7.615617	8.112069	7.759237	6.912575	7.935164	6.992205	7.196532	7.108636	7.661509	7.084027	7.659332	6.602903	2.68962	8.75495	7.481232	7.764543	8.183008	8.963377	6.153414
753	hsa-miR-378e_st	753	hsa-miR-378e_st	3.998848	4.969525	3.921474	4.364388	3.874899	4.729973	5.339261	6.163863	5.692203	4.60465	4.855373	4.982085	5.081968	5.185408	3.545649	4.780121	4.727223	4.498269	4.367638	5.418019	4.69877	4.837782	4.034196	1.737418	6.029933	4.852158	5.571611	5.91065	6.808762	1.843202
754	hsa-miR-378f_st	754	hsa-miR-378f_st	7.726112	9.483185	7.780134	8.740549	8.096364	8.776733	8.495539	9.817687	9.408794	8.243848	9.183238	9.094931	9.283083	9.184031	7.951684	9.101701	8.218349	8.142855	8.291269	9.055842	8.36334	8.626098	7.834503	8.501245	9.99811	9.098861	9.822697	9.743013	10.28522	7.560015
755	hsa-miR-378g_st	755	hsa-miR-378g_st	4.762917	7.272007	5.303917	7.00596	5.637646	6.819043	6.606857	7.895225	7.109713	6.138796	6.873939	6.801979	7.250381	7.11066	5.99786	7.435174	6.156082	6.363446	6.075007	7.06996	6.007598	7.035213	5.706771	1.97529	7.938175	7.073805	7.344401	7.872776	8.208414	3.345645
756	hsa-miR-378h_st	756	hsa-miR-378h_st	2.757237	2.140708	2.551769	2.670475	1.810973	1.469003	2.148293	4.008682	2.276454	2.37961	2.497207	2.456905	3.67838	1.084895	3.756929	2.651828	2.855076	3.270923	3.916075	2.61063	2.577112	1.927959	2.118195	7.388992	2.474813	1.242404	2.79763	1.272528	2.220397	3.40691
757	hsa-miR-378i_st	757	hsa-miR-378i_st	7.781803	9.452171	7.652581	8.793745	7.872553	8.856915	8.494442	9.871886	9.331708	7.860183	8.884313	9.143098	9.356188	9.145778	7.679574	9.102461	8.004388	8.18759	8.167387	9.151219	8.142515	8.772478	7.691876	7.249499	9.77884	9.322184	9.535902	9.51933	10.34601	7.431429
758	hsa-miR-379-star_st	758	hsa-miR-379-star_st	1.022588	0.6690052	0.7520455	1.032566	1.389522	1.022588	0.8668267	1.338752	1.110639	0.959725	1.055515	1.292422	0.6825626	1.079796	0.9574997	0.7534019	1.231221	1.07796	0.8113256	1.022588	1.022588	1.443749	0.9672168	1.389522	0.7811598	1.138823	1.437317	1.376452	1.05686	1.662604
759	hsa-miR-379_st	759	hsa-miR-379_st	8.481441	6.65459	7.046723	7.375247	9.064264	8.272058	7.090529	9.506254	7.47476	6.900504	7.590691	7.939551	7.969937	4.104692	4.461998	8.308096	7.487991	7.630216	6.569413	7.671104	8.124204	7.519054	8.85471	8.17978	6.955703	7.729655	8.35541	5.467305	7.499034	7.481739
760	hsa-miR-380-star_st	760	hsa-miR-380-star_st	0.7966005	0.6097648	0.9461886	0.6859985	0.7011349	0.5506212	0.7962176	1.120848	0.8843625	0.959725	0.8102999	0.5046255	0.6686124	0.4890684	0.9120105	0.8596088	0.3886653	0.8241705	0.9457748	0.3788465	1.262911	0.8728303	1.358292	0.4931117	0.6429339	0.6602045	0.5133192	0.7590234	0.7287822	0.7535359
761	hsa-miR-380_st	761	hsa-miR-380_st	0.5043516	1.050036	0.592161	1.384155	1.375593	0.5983357	0.4546752	0.542724	0.7674862	0.3553164	0.8968414	1.037774	0.5948656	0.6511337	0.9030982	0.3306794	0.4460474	1.293208	0.8092159	0.8152999	0.9386368	0.7875917	0.6145457	1.405552	0.5260575	0.7875917	0.8986527	0.808325	0.5844003	1.441352
762	hsa-miR-381_st	762	hsa-miR-381_st	4.5773	3.382595	3.470865	5.106376	5.85603	5.82058	5.953617	8.509375	5.368136	5.737957	5.605169	5.257821	6.278401	1.3699	1.568107	5.904055	6.203632	5.907804	5.515824	6.820751	6.318175	5.619378	6.776065	5.911125	5.285684	5.253279	6.683338	4.162126	5.53652	4.026496
763	hsa-miR-382_st	763	hsa-miR-382_st	9.05327	6.629553	7.965279	6.921794	9.154366	8.268085	8.139687	8.714522	8.108768	7.478082	7.75449	8.702703	8.042647	4.559028	4.42614	8.572685	8.211834	8.512924	6.643894	8.033595	8.409646	8.554436	9.413006	9.205245	7.023456	8.056273	8.958195	5.734602	7.789639	8.345958
764	hsa-miR-383_st	764	hsa-miR-383_st	1.440472	1.648075	1.386834	1.990781	1.985103	1.371692	1.283761	6.954828	0.9971375	2.834672	0.7279509	4.578644	0.8774962	0.6503623	1.00187	2.990163	2.822845	5.067878	0.8975067	4.468628	4.639536	0.7461104	2.57213	1.96707	0.7247012	1.731235	3.407733	2.470876	2.142172	1.386834
765	hsa-miR-384_st	765	hsa-miR-384_st	0.7020772	0.6540527	0.5260575	1.280859	0.8881205	0.3895297	0.2171532	0.8290019	1.209456	0.4893276	0.9807773	0.7207166	0.6466428	0.5150934	0.516275	0.3649064	0.5942426	0.787219	0.6614639	0.709762	1.783019	0.6520942	0.9059535	1.642895	0.8603364	0.9933358	0.4359774	1.29075	1.39207	0.6252394
766	hsa-miR-3907_st	766	hsa-miR-3907_st	3.661188	3.831145	3.361769	3.160806	2.9606	2.730084	2.245464	2.069604	3.138406	3.651528	2.910501	2.366386	3.076486	3.153723	2.771773	3.482692	3.223685	3.122832	3.452796	2.278518	3.408849	2.8417	3.567429	1.546311	3.154908	3.204788	3.031596	3.043175	3.169568	2.974148
767	hsa-miR-3908_st	767	hsa-miR-3908_st	0.5557205	1.03525	1.448424	0.8173677	0.6377753	0.8413384	0.8256981	0.8130438	1.024996	0.6724242	0.5132444	0.8121248	0.6975075	0.9804549	0.9746699	1.39882	1.120142	0.7797857	0.4413351	0.6200721	1.034726	0.2942532	1.121137	1.382665	0.9591283	0.6363241	0.4722772	0.2687001	0.5314038	1.443181
768	hsa-miR-3909_st	768	hsa-miR-3909_st	3.798562	4.668122	2.999397	3.474392	4.922541	3.652841	4.394129	2.99099	4.660901	4.692076	4.637219	3.259253	4.265555	3.727657	5.156847	4.032261	5.424634	4.210618	4.360397	4.635236	4.058295	3.791478	5.378888	2.909146	5.445567	3.864783	4.770749	4.390746	5.09584	0.977663
769	hsa-miR-3910_st	769	hsa-miR-3910_st	2.536493	2.272346	2.942527	2.343969	2.308728	2.7445	1.673771	2.272346	2.315277	2.504709	3.36604	0.9544842	2.174418	1.509076	1.996014	1.905276	2.931202	2.835947	2.343969	2.104736	1.842766	2.586314	2.66837	1.625469	2.375725	1.923979	2.596087	1.961991	2.772306	2.970687
770	hsa-miR-3911_st	770	hsa-miR-3911_st	5.591232	4.361126	5.009692	7.021338	6.118842	5.664673	5.725605	3.510797	4.818048	4.40668	6.730774	5.730582	6.451991	5.026494	5.989763	5.097548	4.497463	4.722066	4.996015	5.471777	5.602069	6.112576	4.479144	2.551198	6.049283	5.586166	3.557875	5.087401	5.245625	5.838475
771	hsa-miR-3912_st	771	hsa-miR-3912_st	0.587532	0.9539692	1.046248	1.149253	0.7218826	0.7461226	1.085615	0.7142431	0.7662027	1.011097	0.724701	1.006117	1.202754	1.185155	1.117509	1.018944	1.61742	1.502926	0.9615259	1.576257	1.077135	1.276145	0.3578159	1.071073	1.101967	0.959725	1.397687	1.144311	1.717953	1.720369
772	hsa-miR-3913-3p_st	772	hsa-miR-3913-3p_st	1.429828	1.504691	1.304703	1.18045	1.002665	1.440295	0.8380159	0.5646349	1.659825	1.493988	1.293366	1.170473	0.7038823	1.405997	1.387602	1.10565	1.494014	2.575398	1.378648	1.514812	1.809454	0.9433774	1.5535	0.6637234	1.167249	0.734135	1.507249	1.376855	1.222977	1.417855
773	hsa-miR-3913-5p_st	773	hsa-miR-3913-5p_st	1.310222	1.252838	0.476163	0.5466976	1.045367	0.7966005	0.8034601	1.01366	0.8563771	0.6789956	0.598424	0.7011476	0.6320533	1.809116	1.051329	1.051329	0.6535274	0.6917662	0.598424	0.4724132	1.004382	0.7045487	0.5450376	0.6962787	1.033298	0.9597251	0.652598	0.7995024	0.4424227	0.7674862
774	hsa-miR-3914_st	774	hsa-miR-3914_st	1.072709	0.8163301	1.320351	1.183263	1.186909	0.9368396	1.138193	1.307308	1.07384	0.9123701	1.417993	0.6384234	0.6298004	1.746249	1.735165	0.7785954	1.121286	1.139276	1.209816	1.332175	0.8238499	1.501523	1.108496	1.996944	2.249316	0.9853974	0.7063234	0.9495326	1.560169	0.7291546
775	hsa-miR-3915_st	775	hsa-miR-3915_st	0.8014551	0.6574794	0.5100558	0.387154	0.7537652	0.8019501	0.6469787	1.070504	0.5403788	0.8565153	0.4591756	0.629037	0.5164589	0.3726765	0.9597251	1.130825	0.6863567	0.4919214	0.6816444	0.814436	0.7966005	0.5090572	0.301931	0.9637506	0.7663669	0.9597251	0.6426759	1.179565	0.9909789	1.02951
776	hsa-miR-3916_st	776	hsa-miR-3916_st	2.083825	4.326939	3.156615	2.836578	2.586622	4.006315	4.454399	2.902684	3.751688	4.245523	3.217768	3.044982	1.728896	3.041062	1.542812	3.83501	2.837504	3.450577	3.008447	3.103753	3.160911	2.358654	3.10928	0.9860754	2.487674	4.118038	3.195436	3.580027	3.420089	0.9859076
777	hsa-miR-3917_st	777	hsa-miR-3917_st	2.898901	2.848554	2.815558	2.673395	2.227237	2.508893	2.054754	2.381795	2.984588	2.440179	1.54364	1.782818	3.140612	3.723507	2.640213	2.414485	2.266526	3.046012	3.147075	2.162624	2.718249	2.152533	2.27535	1.561671	2.564559	3.081342	3.994862	5.104474	2.379108	2.26514
778	hsa-miR-3918_st	778	hsa-miR-3918_st	2.216114	2.172197	2.203289	1.480274	1.55973	2.207094	1.894808	1.804638	2.237117	2.97401	1.884533	0.7966006	2.98141	2.304787	1.447953	1.067097	1.884178	2.030139	3.091424	1.804125	2.471666	1.653701	1.827976	1.135506	1.872469	1.272727	1.200812	2.338068	1.529556	0.4119956
779	hsa-miR-3919_st	779	hsa-miR-3919_st	0.959725	1.129068	1.225176	0.8793369	0.9273838	0.9518517	1.286952	1.18688	1.024996	0.8011206	0.7737416	0.5867785	0.6704606	0.4169136	1.135285	0.8348297	0.6328777	1.241994	0.8955525	0.6820414	0.7123427	1.639551	0.6751357	0.9273838	0.4895287	1.042817	1.053056	0.5646764	0.9182922	0.9430459
780	hsa-miR-3920_st	780	hsa-miR-3920_st	0.7360984	0.706984	0.7085722	0.7382203	0.8545097	0.5896639	0.7847123	1.263535	0.3941864	0.6904379	0.6851034	0.5314134	0.8516608	0.5485562	0.6499485	1.205748	0.6461815	0.8735286	0.7622327	0.9108722	0.7038165	0.7165931	1.272693	0.6461815	1.144318	1.296471	0.7847123	0.69104	0.5259936	0.5424698
781	hsa-miR-3921_st	781	hsa-miR-3921_st	2.23157	1.293997	3.148741	1.866271	2.433646	2.865336	1.923547	2.504699	2.145258	2.505668	1.906877	2.325248	2.351707	2.007023	1.904724	1.851912	2.806047	2.499931	2.320475	2.1741	1.767818	1.981124	2.085932	5.323889	2.769034	2.089716	1.995866	1.550514	1.908222	3.542693
782	hsa-miR-3922-3p_st	782	hsa-miR-3922-3p_st	0.2554395	0.2263251	1.058048	0.3039451	1.093376	0.8214068	0.3307827	0.4918596	0.5742491	0.6059422	0.4572557	0.5252732	0.7975991	0.3891343	0.3536923	0.6525478	0.5789804	0.5252732	0.2995036	0.5260749	0.152524	0.6707072	0.3817131	0.7524086	0.5934006	0.7012432	0.8117276	0.4458672	0.3039451	0.5767831
783	hsa-miR-3922-5p_st	783	hsa-miR-3922-5p_st	0.9368238	0.9191214	0.3718266	1.134419	0.8305049	0.4699544	0.8097395	0.9674928	0.3623154	1.407323	0.7128696	0.373437	0.6651692	0.705798	0.8829558	0.7538542	0.6990093	0.6770064	1.001255	0.2744769	0.7994981	0.370252	1.095914	0.4875773	0.9857134	0.2301215	0.8097395	1.185841	0.5275806	0.5203301
784	hsa-miR-3923_st	784	hsa-miR-3923_st	0.4437475	0.4272326	0.9255069	0.8065783	0.5791803	0.5613782	0.7496765	0.7474799	0.6402171	0.5847679	1.045695	0.7966005	0.7474799	0.4336562	0.8806845	0.5632168	0.7223966	0.9937228	0.4838786	1.021362	0.536783	0.2385416	0.6211237	0.6700211	0.7896184	0.6407073	0.7954315	0.6007131	0.9909788	0.8324034
785	hsa-miR-3924_st	785	hsa-miR-3924_st	0.5355669	0.6913857	0.5685192	1.134419	0.5547691	0.7966005	0.919958	0.8331079	0.6738263	0.6169517	0.9807773	0.6577238	0.919958	0.536783	0.7766389	1.018944	0.6584481	0.906806	0.9597251	1.056066	0.6628289	0.6816983	0.5080562	1.535277	1.201155	0.850747	0.6999412	0.5137963	0.8687783	0.3191719
786	hsa-miR-3925-3p_st	786	hsa-miR-3925-3p_st	0.5164589	0.5076135	0.6825627	0.3586077	0.6136302	0.5964298	0.6117244	0.4006876	0.6298462	0.7966005	0.4699916	0.5672163	0.5164589	0.6946763	0.4850283	1.018944	1.120142	1.117302	0.2797223	0.6393575	0.6681191	0.4324997	0.4172278	1.132514	0.4615831	0.4172278	0.8755903	0.6335781	0.5164589	1.251046
787	hsa-miR-3925-5p_st	787	hsa-miR-3925-5p_st	1.944513	1.719452	1.645437	1.364785	0.9718075	1.581448	1.737852	1.478226	1.491987	1.559958	1.876147	1.67346	1.886733	2.033813	1.782555	1.824972	1.721891	1.899115	1.471963	1.840914	1.273934	1.570948	1.361956	2.256047	2.160888	1.509549	1.397431	1.603204	1.538396	2.102658
788	hsa-miR-3926_st	788	hsa-miR-3926_st	3.84688	2.33541	3.224234	2.74161	5.526272	5.304935	4.028313	4.430767	3.886792	4.014025	5.081057	5.408111	3.824009	2.470876	4.948295	4.937392	4.593559	5.946947	3.970922	5.659631	5.767064	3.5759	6.170842	1.355742	5.13172	5.386769	5.039836	1.745573	5.834615	2.5692
789	hsa-miR-3927_st	789	hsa-miR-3927_st	1.531624	1.508465	1.531343	1.13026	0.7292463	0.4040071	1.306997	0.7404041	2.066443	0.5820553	0.6583819	0.7974852	1.03368	0.8595262	0.6720827	0.8369877	1.13373	1.126936	0.5181904	0.8170535	0.9426256	1.090323	1.053822	1.00281	0.6583819	0.4894134	1.134419	0.6734245	0.8561754	3.353345
790	hsa-miR-3928_st	790	hsa-miR-3928_st	2.505444	3.577114	1.959002	3.595465	4.024333	3.448531	4.476891	2.637771	4.06874	5.272124	3.716797	3.721603	4.31047	4.522643	5.076788	4.644223	3.369344	4.603297	3.462843	3.675298	2.924077	3.104153	4.042907	1.783571	3.346762	2.419196	4.740542	4.540133	2.740144	1.666897
791	hsa-miR-3929_st	791	hsa-miR-3929_st	0.7470156	1.223108	0.7089886	0.9828183	0.9444104	1.096995	1.612041	1.035249	0.8832718	1.876147	1.876147	0.8979965	1.980884	2.654546	0.6891836	1.9499	0.8605897	0.9052723	0.8081239	0.828869	0.9146537	1.091445	1.633056	2.517498	2.272801	1.242404	0.6574793	1.900261	0.941394	0.7773236
792	hsa-miR-3934_st	792	hsa-miR-3934_st	3.576329	4.231148	2.292791	3.049824	3.426974	4.343429	3.363785	1.988619	3.454264	3.811867	3.182914	2.97922	5.862045	4.233326	2.970616	2.553949	3.095081	1.868755	3.348225	3.11659	1.203171	4.716935	2.867499	1.737418	1.243353	4.034895	3.791785	4.220926	6.503247	2.890282
793	hsa-miR-3935_st	793	hsa-miR-3935_st	3.183403	2.817054	2.862906	3.855149	3.15844	3.302567	3.017137	2.456204	2.800876	2.496414	4.560246	4.061522	4.830556	3.383198	2.870039	3.097782	2.708877	2.743352	2.483869	2.924034	2.987024	2.637532	2.3317	0.6733088	3.245653	3.393324	2.693344	4.047611	3.014618	1.235071
794	hsa-miR-3936_st	794	hsa-miR-3936_st	2.309477	1.59682	1.761541	1.831615	1.824621	2.014023	2.308318	2.059768	2.586712	1.723135	2.358196	2.024801	1.836894	2.35808	2.839016	1.733202	1.342639	1.908313	2.004968	1.804125	1.900104	1.939767	2.035905	1.282274	1.719452	1.89592	2.133887	1.693057	2.236388	3.044306
795	hsa-miR-3937_st	795	hsa-miR-3937_st	5.792591	4.678451	5.457987	5.903036	4.766072	4.75136	5.168845	4.30776	6.446058	6.283366	5.177817	4.853168	5.917311	5.690637	5.176495	5.61915	4.608662	4.37537	7.472802	5.739948	5.722895	5.504168	5.049802	2.614159	5.239954	5.153571	4.809852	5.514843	4.529378	3.361769
796	hsa-miR-3938_st	796	hsa-miR-3938_st	0.4329109	1.104338	0.6875516	0.5905465	0.8145372	0.8015894	1.160972	1.325364	0.4978442	0.9197525	0.7489378	0.8063735	0.5214478	1.485552	1.078209	1.023933	0.3962936	1.071423	0.9097887	0.3318541	0.5610198	1.643324	0.793155	0.7669692	0.7489378	0.8813229	0.4711634	0.9229634	0.6927961	0.7772592
797	hsa-miR-3939_st	797	hsa-miR-3939_st	1.320934	1.155856	1.046586	0.6130669	1.001549	1.672732	1.535648	1.409926	1.17943	1.220074	0.8729759	0.8405453	1.487006	0.7386211	1.117409	0.8971661	1.516759	1.263755	0.8345748	1.430743	0.8405453	1.181805	1.873451	1.103942	0.975279	0.9224039	0.9259588	1.181366	1.145413	0.6332339
798	hsa-miR-3940-3p_st	798	hsa-miR-3940-3p_st	2.450126	2.402383	2.269113	2.743784	2.263033	1.913974	3.191027	1.60841	2.536493	2.505433	2.968692	2.773084	2.904219	2.396204	2.714763	2.246593	2.709378	2.195742	2.828549	2.34527	2.463654	2.454754	1.804125	1.614247	2.151905	2.133224	2.016339	2.061949	2.04422	1.88412
799	hsa-miR-3940-5p_st	799	hsa-miR-3940-5p_st	11.46054	10.65589	11.06102	10.43044	10.40388	9.87541	10.79829	10.85429	11.36076	10.68729	10.42385	10.04757	11.06233	11.34281	9.929388	10.17184	10.00944	10.37482	12.35214	10.68098	10.93732	10.35484	10.29971	10.48745	10.65994	10.94598	10.92746	11.15082	10.21281	9.583234
800	hsa-miR-3941_st	800	hsa-miR-3941_st	1.075166	0.6574794	1.461556	0.7753978	0.6176645	1.173663	0.7488888	1.094503	0.9248427	0.6462798	1.343989	1.084835	1.560927	1.269372	1.520005	0.8027637	1.31961	0.8250171	0.9972779	1.107902	1.09095	1.643324	1.660367	1.134419	0.7280034	1.231134	1.16573	0.9281307	1.219124	0.4939582
801	hsa-miR-3942-3p_st	801	hsa-miR-3942-3p_st	0.7270399	0.6863954	1.020101	1.320486	0.9197935	1.507717	0.4355252	0.5794695	0.7265624	0.7796476	1.145553	1.045316	0.6952407	0.5582399	0.7366385	0.6770815	0.8494381	1.384258	0.4052603	0.4980718	0.7966005	0.5164589	0.730761	0.5369951	0.5691887	1.170306	0.4365127	0.5164316	0.562655	0.5424988
802	hsa-miR-3942-5p_st	802	hsa-miR-3942-5p_st	1.192414	1.377	1.566271	0.8647151	0.6935184	1.202432	1.368423	0.7655452	1.056064	0.7235951	0.9807773	1.442544	0.9840416	0.9273656	0.7427325	1.110487	0.9460573	1.848035	1.078579	0.8881441	1.165877	2.080163	0.955691	0.8207148	1.013279	1.274875	0.7951035	0.7794837	1.489124	0.7673781
803	hsa-miR-3943_st	803	hsa-miR-3943_st	1.510893	1.03525	1.517852	1.134419	0.9944473	0.6792126	1.176266	1.002865	0.9010799	1.068319	1.858939	0.6877059	0.875091	1.000527	2.066069	1.303167	1.120142	0.9271567	1.267123	1.544579	0.6703768	1.002865	0.797417	1.126957	0.8646387	0.9266553	0.9921092	0.7751292	0.7001356	1.05171
804	hsa-miR-3944-3p_st	804	hsa-miR-3944-3p_st	1.851497	2.041381	1.597366	2.200773	2.253875	2.056475	2.910682	1.451251	2.694252	2.760345	2.184124	1.906313	2.484404	3.503215	2.280703	1.923658	1.711105	1.816046	1.931162	2.722211	1.961777	1.476311	1.319288	0.9826722	2.065032	1.493389	2.555488	2.550896	1.921427	1.247488
805	hsa-miR-3944-5p_st	805	hsa-miR-3944-5p_st	4.051236	3.472898	3.449692	1.936244	3.876078	2.688886	2.89967	4.178566	3.843383	3.437118	3.529599	4.119802	3.405438	1.885046	3.261868	2.497873	4.087663	3.612196	3.752825	4.101162	3.738811	3.155936	3.944939	5.880984	3.556206	4.332016	2.806508	3.48287	3.999693	3.580415
806	hsa-miR-3945_st	806	hsa-miR-3945_st	1.60004	1.544029	2.04609	2.74161	0.7079399	1.46158	2.780618	1.088076	1.43051	1.515647	1.432523	0.6260043	1.404099	1.746843	0.7891288	1.551556	1.202147	1.655595	1.431175	1.408208	2.024573	1.73485	1.227028	1.829823	1.961817	1.052129	2.308479	1.41725	1.527771	1.200179
807	hsa-miR-3960_st	807	hsa-miR-3960_st	13.71695	13.28589	13.7678	13.47394	13.26083	13.03185	13.1971	12.49485	13.77787	13.3225	13.28746	12.93011	13.47971	13.03293	13.09042	12.8093	12.88799	12.91341	14.00557	13.10737	13.3613	13.20636	12.83391	12.66943	13.20186	13.22266	13.02378	13.63113	13.24532	12.3839
808	hsa-miR-3972_st	808	hsa-miR-3972_st	1.889012	2.084496	1.861419	2.782014	1.695865	3.409953	2.386771	1.438055	1.959778	1.759515	1.90421	1.896045	1.850645	0.6617843	1.368789	1.850645	1.613405	1.606843	1.660064	2.069652	1.645429	1.632532	0.9230063	1.663481	2.854228	1.810106	1.245098	1.678996	3.05628	2.011982
809	hsa-miR-3973_st	809	hsa-miR-3973_st	0.6226836	0.5413722	1.017631	0.6724736	0.8545097	0.5101617	0.8381854	0.9570264	0.5567962	1.063076	0.989793	0.5948671	0.5254746	0.3401472	0.7105801	0.7427325	0.8212789	0.7872191	1.497889	0.3002769	0.6430078	0.6607437	0.7637041	0.7427325	0.577556	0.7337168	1.255051	0.2703288	0.6370909	1.034431
810	hsa-miR-3974_st	810	hsa-miR-3974_st	0.8570426	1.202844	0.6895118	0.5691221	1.541893	0.3727573	0.9727142	0.6657903	0.8077327	0.7798281	0.4815272	0.5523497	0.7228093	0.6845147	1.21034	0.7325708	0.3618946	0.8679988	0.5017771	1.357578	1.418809	0.7962005	0.52018	2.674602	0.7145395	0.7258652	0.4637923	0.8987267	0.9808173	0.5392423
811	hsa-miR-3975_st	811	hsa-miR-3975_st	1.021295	1.341189	1.218659	0.5968152	1.108257	1.071465	0.9291463	1.040632	0.8867482	0.8604774	0.9807773	0.7966005	1.272693	0.8525872	0.7278996	0.5626352	0.9634185	1.066434	0.7629565	1.047256	1.203756	1.635275	0.888316	1.737419	1.302253	0.989588	0.7604358	1.45025	0.9648161	1.125555
812	hsa-miR-3976_st	812	hsa-miR-3976_st	1.712531	1.368432	1.756492	0.8757466	1.804125	1.297136	1.678111	1.524048	1.526133	1.551391	1.441209	1.033982	1.621837	1.053922	1.259871	1.269042	1.958592	2.424094	1.524767	2.045716	1.03792	1.56894	1.036644	1.101967	1.697634	1.242404	1.101967	1.211009	0.7438865	1.66061
813	hsa-miR-3977_st	813	hsa-miR-3977_st	0.4914176	0.6973934	0.6310127	1.492025	0.4914128	1.173013	0.6117244	0.9658824	1.462473	0.7450505	0.6731511	0.8389156	0.3190968	0.6431264	0.8093773	0.6911825	0.7865818	0.8389156	0.7322063	0.5690818	0.8201028	0.7062389	0.8472593	0.7427325	0.4877101	0.7364522	0.6499776	1.020188	0.7634602	0.9572661
814	hsa-miR-3978_st	814	hsa-miR-3978_st	0.7966005	0.7523189	1.037239	0.5980208	0.9724009	0.6623548	0.7296156	0.6701859	1.833024	0.7069387	1.002303	0.5980208	0.6701859	0.9784809	0.9886237	1.018944	0.6863781	1.143423	0.5053542	0.6097075	0.4890333	0.4380445	0.6228804	0.8022511	0.4719147	0.7887202	0.7551093	1.155174	0.9786021	0.7674862
815	hsa-miR-409-3p_st	815	hsa-miR-409-3p_st	8.963389	6.895789	8.030866	7.596584	9.344627	8.027927	8.391928	8.561257	7.986732	8.099506	8.994109	8.499362	9.199977	4.575401	6.522183	8.297727	9.042149	9.102634	7.765777	8.972628	9.520742	9.068731	9.346411	9.355272	8.196002	8.825638	9.734302	6.107438	8.563067	7.806932
816	hsa-miR-409-5p_st	816	hsa-miR-409-5p_st	5.592093	3.135691	4.31109	4.492417	6.324733	5.503644	6.061195	6.057732	5.33515	5.685732	6.162784	5.236681	6.379682	1.847883	3.051824	5.57221	6.089686	6.475218	4.71586	6.56765	6.609198	6.471089	6.646345	5.383842	5.697167	5.331095	6.78998	1.927453	6.239933	1.726764
817	hsa-miR-410_st	817	hsa-miR-410_st	1.4611	0.7575462	1.327061	0.8275346	1.372693	1.474781	1.154942	1.470334	1.017157	1.866207	1.550229	0.9742457	2.377339	1.022452	0.7643315	1.504997	2.42005	1.343879	0.9497851	1.862754	1.316692	1.017431	2.342762	2.832855	1.825675	1.13737	1.755733	1.117422	1.168624	2.363892
818	hsa-miR-411-star_st	818	hsa-miR-411-star_st	3.02051	2.510294	1.594183	1.459273	3.652966	2.7445	1.826268	2.569554	1.568866	1.871036	3.418503	3.289104	3.89465	1.430291	1.225239	3.342937	3.666178	3.311724	1.132391	3.972836	3.615971	2.728672	4.269793	1.78989	2.313473	2.379983	3.389681	1.469165	2.812528	3.680323
819	hsa-miR-411_st	819	hsa-miR-411_st	5.674395	3.361769	4.290554	4.61377	6.108436	6.101066	5.082319	7.426087	4.872231	4.894037	4.738158	5.727197	6.568041	1.864492	2.487674	5.785155	6.327731	5.341797	4.878687	5.904858	5.889514	5.57431	7.04144	3.769579	5.496295	4.966112	6.511528	2.730366	5.188447	2.546913
820	hsa-miR-412_st	820	hsa-miR-412_st	0.7229779	0.8790907	1.188685	1.300797	1.061029	1.056066	0.8788748	1.748041	0.526908	0.4909058	0.7132078	0.7966005	1.272693	0.5782179	0.9482318	1.055349	0.6459861	0.6483876	0.9203936	0.6105323	0.8434415	0.786793	0.3562158	0.8520476	0.9266704	1.354009	0.8660029	1.144311	0.7427325	1.311783
821	hsa-miR-421_st	821	hsa-miR-421_st	9.230163	8.637861	7.929234	8.742995	9.93583	7.810638	9.450089	6.976084	8.194603	9.035393	8.807186	7.998393	9.00531	8.855958	8.461775	7.529387	9.787861	8.648226	8.598878	8.879752	8.950045	9.76053	7.854569	7.691527	9.842976	9.552537	8.767395	9.160241	10.10608	7.668328
822	hsa-miR-422a_st	822	hsa-miR-422a_st	7.703007	9.202896	7.874894	8.550456	7.783835	8.160731	8.436218	9.262745	8.961836	8.137059	9.097545	8.973697	9.482715	9.095437	7.661177	9.053858	8.276308	8.21464	8.411768	8.860676	8.334716	8.67039	7.828815	6.936133	9.975465	8.728244	9.434085	9.185727	10.21547	6.971542
823	hsa-miR-423-3p_st	823	hsa-miR-423-3p_st	10.11011	10.53296	10.64026	10.97277	10.65826	9.705482	10.59275	10.30419	10.3402	10.46634	11.68177	10.5786	11.07865	10.62521	11.37399	10.22608	10.85706	11.06191	10.95706	11.02041	11.00934	11.05031	10.41539	9.889017	10.73963	10.45336	10.48106	10.26788	10.55896	9.595519
824	hsa-miR-423-5p_st	824	hsa-miR-423-5p_st	9.245339	9.529452	9.259936	9.736214	9.416309	9.329637	9.205868	10.03598	9.546107	8.912129	9.958206	9.860951	9.445055	9.194073	9.619099	9.41321	8.97353	9.686163	9.337815	9.690201	9.54454	9.537748	9.440965	8.680013	9.119775	9.997042	9.667817	9.052622	9.552072	9.351691
825	hsa-miR-424-star_st	825	hsa-miR-424-star_st	8.512876	8.040266	6.983551	8.324256	9.339984	8.335327	8.175668	10.95599	7.754057	7.974892	9.155611	9.04361	9.260362	6.670237	7.684143	8.190771	8.405665	10.33326	9.184986	10.11636	9.750257	9.677526	10.83839	9.650311	8.607092	10.25514	10.13854	7.978639	8.589334	10.13507
826	hsa-miR-424_st	826	hsa-miR-424_st	3.175031	2.921137	1.681962	2.186736	4.367668	3.692342	1.881136	5.488799	2.249775	2.198368	2.300015	1.91409	3.602839	1.516919	1.98862	3.736077	3.618122	2.722741	1.906704	3.945236	2.432938	2.994488	5.802	1.134419	4.183275	3.437405	4.056964	1.916002	3.420089	1.922935
827	hsa-miR-425-star_st	827	hsa-miR-425-star_st	9.459334	8.708511	7.748302	8.159588	8.171918	8.274789	9.364342	7.054366	8.882072	8.883207	8.375671	7.881632	7.371965	7.757307	8.862162	7.93058	8.705563	7.729099	10.01605	8.14579	8.684018	9.453945	9.018282	6.778034	8.609277	8.778231	8.359271	7.665477	9.794384	8.627566
828	hsa-miR-4251_st	828	hsa-miR-4251_st	0.7354842	0.2908559	0.9884998	0.8715025	0.7575759	0.7651654	0.8165978	0.8246025	0.7146102	1.039689	0.9538318	0.4953428	0.6584988	0.2735285	0.8076566	0.8847723	1.108062	1.005318	0.8986087	0.4367508	0.6017072	1.582207	2.086437	0.9095621	1.143828	0.9663331	0.5444064	0.5044795	0.9298626	0.2522966
829	hsa-miR-4252_st	829	hsa-miR-4252_st	1.181849	1.17785	1.225311	0.751996	0.8545097	1.018724	0.6117244	1.03525	1.516395	1.181849	1.041047	1.359544	0.6825627	1.746691	1.480274	1.353323	1.342265	1.241809	1.633056	0.5741267	1.018724	1.168409	1.890235	0.4460474	0.6065074	0.6458092	1.200227	0.5848109	1.031109	0.8912554
830	hsa-miR-4253_st	830	hsa-miR-4253_st	5.474576	4.24751	3.761047	3.50479	3.85794	3.06597	3.883089	2.004416	4.006169	3.138279	1.975086	2.643553	3.67966	4.640889	2.892795	3.471201	2.238632	2.64687	4.008683	3.751688	2.438051	2.44165	2.391323	1.398576	2.643553	1.825615	2.668091	2.757009	2.757676	1.34469
831	hsa-miR-4254_st	831	hsa-miR-4254_st	1.597157	1.006584	1.049616	0.832403	0.5598997	0.5774928	0.7832979	0.3644222	1.214379	1.156504	0.4921642	2.909806	0.8529326	2.706863	1.737419	1.527602	0.6530994	1.006584	0.5853376	1.954551	1.057908	0.6625485	0.7367676	1.304789	0.724701	0.8249356	1.047866	0.8564217	1.282057	0.4805353
832	hsa-miR-4255_st	832	hsa-miR-4255_st	0.7657567	0.9641757	0.7703775	0.9759494	0.8259023	0.8782094	0.2351242	0.9268826	1.078725	0.3285035	0.7763256	0.6571685	0.5980122	1.126132	1.286306	0.5252818	0.5465502	0.8190995	1.047771	0.4447576	1.322738	0.8440003	1.680102	0.7427324	0.8587315	0.7657567	0.4635111	0.6175234	1.235299	1.200179
833	hsa-miR-4256_st	833	hsa-miR-4256_st	0.673669	0.6615389	0.6825627	0.7152192	1.008072	0.5560387	0.525752	0.8841982	0.4564214	1.04306	0.6617084	0.7707577	0.6402657	0.3899012	0.8962946	0.1372553	1.281384	0.7872191	0.4433895	0.5741267	0.7052414	0.5164589	0.5579501	1.064954	0.8747176	0.646118	0.5273302	0.6448312	0.6700211	1.200179
834	hsa-miR-4257_st	834	hsa-miR-4257_st	2.777223	1.545885	1.802246	2.64099	2.210511	1.566816	1.82295	1.985301	1.965752	1.380081	2.245753	1.312096	2.38396	2.225954	0.904359	1.621026	1.971103	0.7873756	2.325812	2.023982	1.383916	1.893916	2.150246	0.6966399	1.985301	1.323971	1.885131	1.108622	1.80583	1.018079
835	hsa-miR-4258_st	835	hsa-miR-4258_st	1.499613	1.722428	1.978993	1.818444	1.322901	1.635306	2.316067	2.905115	1.628601	2.030469	2.158845	2.01163	2.093606	1.959196	1.737419	2.243446	1.741373	1.981222	1.902981	1.694067	2.142853	1.792104	1.924088	3.741154	2.564124	1.694067	0.8295369	2.620364	1.346338	1.082405
836	hsa-miR-4259_st	836	hsa-miR-4259_st	1.330874	0.7252754	0.6291788	0.9424688	0.8525349	1.745626	0.6117244	0.7503587	1.087119	1.095616	0.6713172	0.7432166	1.233991	1.906527	0.5260576	0.9797313	1.062476	0.6726736	2.20859	0.8111255	0.707354	0.9929528	1.415163	1.974417	1.559344	0.9597251	1.827724	1.850004	1.189105	0.7709028
837	hsa-miR-425_st	837	hsa-miR-425_st	13.44448	12.36166	12.06588	12.05953	12.24997	13.05685	12.97595	10.89118	12.78174	13.39722	12.58388	11.85073	11.34095	12.13133	12.87309	11.21184	13.09549	11.72695	13.4055	11.90372	12.37901	13.38967	12.24625	12.33164	12.35615	12.52105	12.1887	12.21417	13.94974	12.46663
838	hsa-miR-4260_st	838	hsa-miR-4260_st	1.802361	1.555811	1.298607	1.26787	1.071439	1.51985	1.595699	0.8228459	1.64104	1.281584	1.347766	1.364561	1.298607	1.820616	1.373926	1.07378	1.573111	1.439095	3.028917	1.698065	1.55362	1.69816	2.283806	1.134419	1.783292	2.271523	1.654593	1.452972	1.615006	0.821768
839	hsa-miR-4261_st	839	hsa-miR-4261_st	1.877817	1.469317	1.395307	1.276789	0.8841573	1.297136	0.8353122	0.7287695	1.771519	1.820427	1.077257	1.039333	1.296597	1.5315	2.014991	1.27745	1.090752	1.321936	2.86839	1.102014	0.6030399	1.375284	2.103266	0.7427325	1.174346	1.242404	1.364582	0.9611163	1.051176	1.200179
840	hsa-miR-4262_st	840	hsa-miR-4262_st	0.7669765	0.3957637	1.174754	0.742669	0.785368	0.3895297	0.7863557	0.6950295	0.3873246	0.6724918	0.6234376	1.364561	0.8478809	0.5540894	0.5283236	0.9125645	1.497881	0.7262142	0.7611655	0.3718266	0.7114143	0.6871511	0.4563804	0.1948776	0.8498392	0.7611655	0.7826174	0.5122811	0.6862909	0.3755562
841	hsa-miR-4263_st	841	hsa-miR-4263_st	0.8829964	0.8681718	0.7030453	0.8251268	0.4073306	1.139592	0.7383642	1.043253	1.087816	0.5636168	0.5005198	0.7966005	1.272693	0.9053687	0.9534248	0.4916542	1.120142	0.7856506	0.6514249	0.8399756	0.5539194	0.6791739	0.6964549	0.9987371	0.9807057	1.08486	0.499935	1.355003	0.7427325	0.8453377
842	hsa-miR-4264_st	842	hsa-miR-4264_st	0.5502764	0.377219	0.83385	0.4267133	0.6173541	0.7271492	0.2490922	0.7481124	0.4278651	0.830418	0.7465047	0.4278651	0.2278697	0.2355124	0.654871	0.4322492	0.8829858	0.3943743	0.3510651	0.4317179	0.3025104	0.6135452	0.6541917	1.59501	0.3586078	0.1772717	0.3547452	0.6615711	0.5084599	0.5303305
843	hsa-miR-4265_st	843	hsa-miR-4265_st	0.7890282	0.5967892	0.5708041	0.6250132	0.6094338	0.2475967	0.6308398	0.6825626	0.5612928	0.6574793	0.8100804	0.8281353	0.5570281	0.6003535	0.7366302	0.2333263	0.8034497	0.536783	0.2837252	0.8182656	0.5422045	0.7559539	0.3759081	0.5720356	0.5540042	0.4593189	0.4659371	0.6673223	1.085738	0.2273892
844	hsa-miR-4266_st	844	hsa-miR-4266_st	0.6006538	0.7416743	0.8605897	0.653317	0.3243704	0.6938773	0.6106066	0.4815428	0.4923768	0.3823701	0.5671241	0.4311399	0.5325388	0.924648	0.6775732	0.8269274	0.7263039	1.001275	1.095813	0.6938773	0.6176382	0.4686739	0.4455231	0.6248939	0.5260575	0.4512996	0.5812131	0.2724905	0.4240822	0.4923768
845	hsa-miR-4267_st	845	hsa-miR-4267_st	0.5652294	0.4288458	0.5747406	0.5905132	1.197395	0.5458934	0.8429335	0.3504159	0.7069579	0.8138431	0.7012137	0.4242657	0.7455387	1.167249	0.5260575	0.7302051	0.8021032	0.4691808	1.315017	1.258981	0.7966005	0.5164589	0.7382047	0.8990961	0.6261452	0.9647501	0.8163812	0.4940135	0.5794349	0.7674862
846	hsa-miR-4268_st	846	hsa-miR-4268_st	0.5296437	0.6832336	0.6383628	0.9821984	0.5107472	0.3941903	0.5400853	0.6590792	0.4990752	0.6587152	0.4748161	0.7447423	0.9875857	0.5550782	0.8310805	1.004829	0.4225638	1.022234	0.8903607	0.7524006	0.5105554	0.8214819	0.6875083	0.5107472	0.6943161	0.7105861	0.8330995	1.100111	0.6985326	0.9348146
847	hsa-miR-4269_st	847	hsa-miR-4269_st	5.613655	3.980998	5.021151	5.136335	6.685626	6.166779	6.506035	8.115082	5.641862	6.68926	6.644351	7.049706	5.652719	2.718627	6.606049	6.672144	6.704823	7.48648	7.205353	7.670173	7.756531	5.850434	7.360888	4.371321	6.743981	6.370164	7.035404	5.093242	5.633936	4.581562
848	hsa-miR-4270_st	848	hsa-miR-4270_st	9.774531	9.201692	9.329771	9.150114	8.7626	8.540242	9.305449	8.827629	8.893843	8.593676	8.797411	8.921654	9.444908	9.597818	7.869401	8.525368	8.093368	8.742758	9.622069	8.347152	9.125263	8.893936	7.946167	9.791102	8.918901	9.123786	9.288419	8.780746	8.763709	9.098593
849	hsa-miR-4271_st	849	hsa-miR-4271_st	3.766035	2.156323	3.492802	2.945685	2.724872	1.704453	3.822623	2.541641	2.978836	2.865412	2.354486	2.771322	3.282149	4.041672	2.148925	2.610461	1.945328	2.841381	2.837585	1.970074	1.203917	3.1088	2.373767	0.8345196	1.40235	2.9448	2.057987	2.508482	1.502943	1.331211
850	hsa-miR-4272_st	850	hsa-miR-4272_st	1.242404	0.6763599	0.8575497	0.8641492	0.8545097	0.9163945	1.095825	1.03221	0.6995937	0.9597251	0.9824001	0.8678568	0.6537747	0.6916363	1.248274	0.8123442	1.630016	1.066434	0.7847826	1.0402	1.118275	0.9886534	0.6540837	1.056777	0.8641492	0.7216611	0.9520776	0.537104	0.5164589	1.70572
851	hsa-miR-4273_st	851	hsa-miR-4273_st	0.8823872	0.5866683	0.8460326	1.134419	0.8399526	0.817497	0.9530414	1.03525	0.5654045	0.738632	0.650564	0.3477582	1.066434	0.7344802	0.945168	0.7281753	0.6437445	0.772662	1.192456	0.944024	0.1930898	0.7356202	1.153388	1.119862	0.8141364	0.9505828	0.524384	0.5568111	0.7427325	1.152426
852	hsa-miR-4274_st	852	hsa-miR-4274_st	2.083825	1.982055	1.566271	2.497596	1.657244	2.528478	1.919389	1.471588	1.759036	1.862672	1.61362	1.489395	1.776613	2.592151	2.113453	1.74586	2.238687	1.183875	1.748832	1.130011	1.614411	1.893194	2.452397	2.446363	1.970228	1.409304	2.311274	2.115619	1.521879	1.558709
853	hsa-miR-4275_st	853	hsa-miR-4275_st	0.2906859	0.2853231	0.7343826	0.4640443	0.4143684	0.5902704	0.6711158	0.4173052	0.6071719	0.5524015	0.59831	0.6338763	0.7074014	0.5615752	0.7343826	0.6376547	0.7555119	0.8519733	0.2090883	0.4690488	1.500336	1.027371	0.6574793	1.008028	0.3586077	0.3729498	0.5524015	0.55566	0.5758504	0.3737224
854	hsa-miR-4276_st	854	hsa-miR-4276_st	0.3082753	0.5076136	0.3191563	0.5269889	0.7839172	0.8664099	0.7391948	0.8102741	0.6853606	0.4678229	0.6425755	0.7966006	0.6441704	0.6191267	0.6606069	0.62577	0.5753537	0.7051642	0.5853378	0.3217637	0.4546574	0.7546461	0.2774083	0.553076	1.112565	0.4199934	0.5707478	0.4022696	0.6441704	0.8951976
855	hsa-miR-4277_st	855	hsa-miR-4277_st	0.9988252	0.5860044	0.7551093	0.5691221	0.8571398	0.7551093	0.8354134	0.9937584	0.7259949	1.233008	1.204466	0.8541047	0.9350004	0.8605897	0.7993402	0.5738745	0.4903657	0.6118283	0.6650241	0.7551093	0.5758832	0.2553013	1.011342	1.092928	0.4845663	0.6530788	0.4598708	0.3733859	0.7557818	0.7551093
856	hsa-miR-4278_st	856	hsa-miR-4278_st	0.3614843	0.3623153	0.705089	0.1496969	0.511139	0.440263	0.6342506	1.03525	0.6693897	0.6574794	0.4982996	0.3623153	0.5036732	0.830229	0.489245	0.5208259	1.163998	0.2713061	0.2041834	0.555858	0.6723357	0.4253801	0.4994067	0.3931413	0.5666284	0.5164589	0.2442939	0.6125151	0.3615782	0.4788002
857	hsa-miR-4279_st	857	hsa-miR-4279_st	0.4970358	0.8058863	0.700364	0.6403881	0.3885383	0.6304104	0.558067	0.586928	0.5977997	0.5560477	0.9817975	1.252675	0.7325819	1.213612	0.5260575	1.129335	0.8931438	1.17812	0.6134357	0.6241459	1.208584	0.7026993	0.7074986	0.9289728	0.5525415	0.6640325	0.588607	1.144311	0.1797127	0.8175054
858	hsa-miR-4280_st	858	hsa-miR-4280_st	0.727227	0.9782542	0.7368256	0.6710664	0.6002978	0.5927134	0.6117244	0.6114557	0.9782542	0.238739	0.4982996	0.8995811	0.5644603	0.5735027	0.9654452	0.9028912	0.6941991	0.7475511	0.9782542	0.6951492	0.8333202	0.755954	0.8682474	0.6568154	0.7247012	0.5484178	0.778502	0.6962448	0.5539951	1.142714
859	hsa-miR-4281_st	859	hsa-miR-4281_st	9.961555	9.317866	9.585825	9.063266	8.916317	8.610762	9.137016	9.025605	9.395329	8.258015	8.89627	8.864658	9.768377	9.570171	7.748589	8.68215	8.068081	8.666003	10.07087	8.563577	8.991276	8.66896	8.143126	8.945206	8.888379	9.021458	8.507302	8.565225	8.858612	8.393837
860	hsa-miR-4282_st	860	hsa-miR-4282_st	0.7966005	0.6274955	0.7912378	0.6285872	0.8807163	1.06658	0.6370069	0.6158921	0.4365666	0.6188725	0.5725508	0.8343024	0.988398	0.3766784	0.9158838	1.533262	0.7939191	0.9786702	0.9140871	0.7966005	0.8067626	0.6719369	1.061781	1.3996	0.6285872	0.8713021	0.7317306	0.8987267	0.7816392	3.274005
861	hsa-miR-4283_st	861	hsa-miR-4283_st	1.913896	1.152923	1.566271	0.7252374	1.114004	0.7561593	2.994816	1.013243	1.252278	1.114004	1.234674	1.087296	1.465137	0.7648952	1.112503	2.006463	1.042917	1.046019	1.725217	1.456903	1.068545	0.6205073	0.9765527	0.7427324	1.18811	0.5373206	0.6113688	1.529748	1.12817	0.5364041
862	hsa-miR-4284_st	862	hsa-miR-4284_st	8.455695	8.101376	6.653313	6.905559	6.546628	7.515856	9.219986	2.151877	7.419037	10.32009	7.235023	6.598803	8.184023	5.94205	7.199577	7.617749	7.662311	7.864342	8.555913	6.607214	6.070122	7.597087	7.10149	8.478527	9.11156	7.872369	7.253678	9.083254	9.047445	6.795889
863	hsa-miR-4285_st	863	hsa-miR-4285_st	1.242404	0.9123285	0.7376686	0.2126311	0.454843	0.2026533	0.1334281	0.9316815	0.9016701	0.8977614	1.081938	1.394672	0.602811	0.7353892	0.8769164	0.3821228	0.7376686	0.7859018	2.403751	0.7433404	0.5923458	0.5164589	0.98783	0.5472082	0.8212624	0.6149707	1.248128	0.5894176	0.477411	0.5333712
864	hsa-miR-4286_st	864	hsa-miR-4286_st	5.594503	6.089755	6.763813	6.61098	7.045499	5.312667	6.795881	4.839195	7.253112	7.461629	6.711169	6.432808	6.05607	4.675784	6.849154	5.995052	5.446912	6.303558	6.649362	5.904858	6.697642	5.698723	6.136743	5.238596	6.950354	7.200426	5.569544	6.882697	6.337128	5.293578
865	hsa-miR-4287_st	865	hsa-miR-4287_st	0.9770995	0.5068034	0.9067897	1.042753	0.8671398	0.905085	0.8774962	0.4456559	0.9285127	0.8963816	1.25509	0.8671869	0.6825627	1.202898	0.9067897	0.9943362	0.8821036	0.4920049	0.8369414	1.137122	1.341612	1.096476	0.7966005	0.5864564	0.8665792	0.9597251	0.7446747	0.6607754	0.7274829	0.6974
866	hsa-miR-4288_st	866	hsa-miR-4288_st	4.1212	5.986807	4.916563	2.688679	3.486595	3.276901	3.569738	3.939982	3.407457	2.958661	3.598522	3.744139	3.866738	1.898335	3.571278	3.412535	3.208984	3.292854	3.418062	3.524872	3.369008	2.789772	4.127918	2.61416	3.411089	3.471467	3.774791	3.525747	2.836159	4.852586
867	hsa-miR-4289_st	867	hsa-miR-4289_st	1.431793	1.515218	1.082659	0.9047479	0.9511618	1.137262	0.9473501	0.9046316	1.103112	0.9585756	1.316403	0.791191	1.101425	1.491312	0.9675989	1.180919	2.029822	1.018156	1.731402	0.9024224	1.284515	1.24944	1.449867	0.9047076	2.387929	0.7247012	0.973664	1.144311	0.8373349	0.8144259
868	hsa-miR-4290_st	868	hsa-miR-4290_st	1.670148	1.931934	1.042895	2.269174	1.214628	1.424945	2.058015	0.464301	1.272693	1.493988	1.617495	2.116428	2.417674	2.568351	0.713809	2.845041	1.291693	0.5414437	1.053175	0.9015883	1.335093	0.6554657	1.143442	1.262228	1.584219	1.370213	1.033931	0.8262116	1.543684	0.8952945
869	hsa-miR-4291_st	869	hsa-miR-4291_st	1.126189	1.532448	1.246867	1.68791	0.615536	0.6803848	0.9186106	0.9190339	1.68791	1.74085	0.5214202	1.67346	1.47358	0.6440431	1.621203	1.502381	0.6469342	0.9502186	1.182767	0.9974873	1.101539	0.755954	0.4231248	0.406611	0.9255879	0.7658155	0.9974873	0.8987267	0.7838469	0.5019208
870	hsa-miR-4292_st	870	hsa-miR-4292_st	2.425836	1.492329	2.503028	1.166874	0.5993672	1.254747	1.209476	0.9839836	1.294902	1.493988	1.730996	0.7804317	2.283422	1.776372	1.361423	1.78227	0.8644286	1.414773	1.992289	1.994584	0.5696881	0.833046	2.054163	1.218639	0.9601206	1.048288	1.2208	1.604875	0.940979	0.8034762
871	hsa-miR-4293_st	871	hsa-miR-4293_st	0.8142017	0.6590508	0.5232639	0.2677708	0.3571615	0.8865577	0.4717643	0.66142	0.7005268	0.2022575	0.2898274	0.5691222	0.8105369	0.8461136	0.8941697	0.7049302	0.59052	0.5051296	0.7034116	0.7807573	0.5967401	0.5104823	1.456411	0.7342693	0.842775	0.6577418	0.8089167	0.7669537	0.631449	0.6302375
872	hsa-miR-4294_st	872	hsa-miR-4294_st	1.960095	2.074212	1.416617	1.582537	1.29162	1.431632	1.375503	1.112897	1.024996	1.59979	1.458755	1.303177	1.573642	1.270838	1.228993	1.264962	1.014837	1.564441	1.633056	1.320916	1.294607	1.490008	1.265678	1.180102	1.921782	0.8030207	1.632426	1.452398	1.754441	1.66555
873	hsa-miR-4295_st	873	hsa-miR-4295_st	0.4691551	0.7478172	0.8056	0.4841375	1.02494	0.3327715	0.5022448	0.6992342	0.8905235	0.3891787	0.6152215	0.5201501	0.2617661	0.447172	0.6722927	0.5660135	0.7805167	0.5534546	0.3318555	0.3884982	0.6871209	0.1803478	0.5727425	0.8657698	0.2107238	0.4345626	0.3215275	0.3859922	0.6394963	1.267892
874	hsa-miR-4296_st	874	hsa-miR-4296_st	1.043116	0.9676855	0.9439805	0.6525129	0.6752218	0.6817265	0.9371819	0.7659534	1.108387	0.5347382	0.7065217	0.7249553	1.24748	0.7178289	1.012045	1.174777	0.8605897	0.7872192	1.885046	1.2119	1.767442	1.027371	1.633056	2.339904	1.456411	0.6854694	0.8133126	1.300144	0.4266177	1.078079
875	hsa-miR-4297_st	875	hsa-miR-4297_st	0.6861771	0.7906203	0.3718266	0.1266132	0.4851086	0.6861771	1.010637	0.6825627	0.16157	0.6156377	0.8170654	0.8921794	0.5721393	1.027371	0.8383114	0.6323091	0.544884	0.6977234	0.5744759	0.2928889	0.4472873	0.8636593	0.6574794	1.573707	0.5609892	0.2452758	0.1846924	0.3376498	0.06474823	0.5743791
876	hsa-miR-4298_st	876	hsa-miR-4298_st	9.836016	8.806663	9.280264	10.33178	9.436781	8.690058	9.072813	7.531469	8.232618	8.351372	10.06018	9.360937	9.86995	8.28015	9.659767	8.878887	8.231877	8.132788	8.404773	8.982635	9.578839	9.275036	7.935137	10.4457	9.663555	9.242281	7.46563	8.314777	8.864685	9.703375
877	hsa-miR-4299_st	877	hsa-miR-4299_st	4.202438	3.806467	3.788967	3.87374	3.851271	4.763122	4.647095	3.715443	3.434604	4.222951	3.836679	3.188373	5.142652	5.267818	3.670219	3.66416	3.522102	3.522102	4.429846	3.040485	4.19426	3.274974	3.791697	4.431715	4.060642	3.4159	3.61796	3.878197	3.896178	2.334655
878	hsa-miR-429_st	878	hsa-miR-429_st	5.772309	5.080253	3.603239	6.648761	6.06445	7.086725	6.097568	3.582236	6.278358	7.782381	5.536373	3.956264	5.171195	6.294878	6.475097	5.421343	7.186401	5.330097	6.409698	5.826222	4.813931	6.447039	6.170634	1.280431	6.927513	6.042488	2.138051	6.901029	6.437325	5.78794
879	hsa-miR-4300_st	879	hsa-miR-4300_st	0.9382502	0.60452	1.027373	0.9543332	0.2634271	0.7966006	0.583217	0.4241258	0.7674862	0.6809175	0.1428811	0.7805126	1.088887	0.9060668	0.778767	0.6945731	0.4334602	0.7035666	0.9342697	0.4162098	0.5735251	0.6860887	0.4995626	0.5848156	1.007713	0.5306652	1.047126	1.06551	0.3164804	0.9342697
880	hsa-miR-4301_st	880	hsa-miR-4301_st	0.8792045	0.9906036	1.917998	1.480274	1.174591	1.13867	1.007285	1.071707	1.033001	1.201481	1.081068	1.074439	0.3838741	0.86856	1.04524	1.256139	1.114752	1.756492	0.4687975	1.382925	1.483519	1.109975	1.319363	1.195304	0.9433085	1.108335	1.278084	1.360194	1.133246	2.077494
881	hsa-miR-4302_st	881	hsa-miR-4302_st	0.7966005	1.112426	1.225069	0.8625877	1.166646	0.659778	1.222414	1.430707	1.223125	0.7966005	0.9807773	0.5940126	0.7946025	0.8510594	1.271861	0.8104358	1.286288	0.8510594	0.9597251	0.7470329	0.6553633	0.3147178	1.456411	1.047965	0.8381938	0.4867936	0.3856477	0.8051822	0.3681175	0.4292326
882	hsa-miR-4303_st	882	hsa-miR-4303_st	0.5668594	0.6782585	0.6825627	0.5768372	1.055991	0.9331861	0.3929782	0.6126018	0.853493	0.6110746	0.5368277	0.9693637	0.6041341	0.9489425	0.7273627	1.318074	0.4032622	0.6733686	0.9402493	0.7181719	0.4798126	0.9287171	0.7400709	2.61416	0.9946607	0.5164589	0.6680964	0.9198783	1.163742	0.4788002
883	hsa-miR-4304_st	883	hsa-miR-4304_st	3.456099	2.125171	2.075875	2.806081	0.9401747	4.482443	1.916144	1.035249	1.268354	3.653836	1.940618	2.254631	2.922437	1.185228	2.062057	1.343582	2.239185	1.734321	2.164186	2.541325	1.490756	2.942593	1.474153	1.112249	3.935234	1.913698	0.8863782	1.444879	3.561872	0.5194449
884	hsa-miR-4305_st	884	hsa-miR-4305_st	0.5164589	0.631421	0.3497391	0.5691221	0.8822774	0.5133371	0.8718908	0.3615396	0.3208707	0.6574794	0.8485085	2.215482	0.421604	0.6046948	0.4869094	0.8695509	0.9843972	0.7340548	0.4136348	0.5685212	0.5311776	0.5290444	0.5145745	0.8695509	0.938578	0.3320443	0.5451168	0.4517577	0.410353	0.7674862
885	hsa-miR-4306_st	885	hsa-miR-4306_st	5.54004	6.096725	5.349626	6.259315	6.513748	6.443175	6.096037	2.962584	6.963117	6.980086	6.600939	6.681076	6.047271	5.556878	6.578303	6.444389	7.154522	5.903338	5.634644	5.604972	5.663527	6.559357	6.317364	2.583345	6.93858	6.586396	6.545052	6.94943	6.276848	5.557241
886	hsa-miR-4307_st	886	hsa-miR-4307_st	0.296848	0.6400863	0.5247169	0.5779434	0.8869572	0.234753	0.3704859	1.033909	0.3081936	0.4895651	0.5973012	0.6573314	0.630034	0.2971961	0.7122628	0.7793568	0.337593	0.3523516	0.5893598	0.7952598	0.5354424	0.7546133	0.5300796	0.6153326	0.5247169	0.4085661	0.296848	0.4909058	0.751392	1.204201
887	hsa-miR-4308_st	887	hsa-miR-4308_st	0.5350142	0.4730298	0.119443	0.6221287	0.2320549	0.6331576	0.8261511	1.126563	0.04698437	0.6061342	0.5168548	0.8314224	0.2288741	0.3347768	0.9150438	0.4536183	0.2666766	0.5553383	0.3083826	0.3985152	0.536783	0.755954	0.1270907	1.692737	0.3139264	0.2929685	0.5821857	0.4462245	0.4345407	0.2057242
888	hsa-miR-4309_st	888	hsa-miR-4309_st	3.78312	4.042957	3.326995	3.491904	2.595206	3.05277	3.417555	3.589662	3.271982	3.159523	3.320997	3.491904	3.313547	2.805102	3.797453	3.465661	3.121879	3.780796	3.850716	3.279925	3.266009	3.095658	3.173301	2.673336	3.866965	3.169611	2.956779	2.583261	3.420089	3.284631
889	hsa-miR-431-star_st	889	hsa-miR-431-star_st	1.598204	1.774666	1.1048	1.328689	2.382868	1.423824	1.560443	1.12256	1.340757	0.8083287	1.944211	0.9410576	1.153745	1.027371	0.5260575	1.494671	1.97334	1.365961	1.394537	2.28475	1.848663	1.709778	3.007778	0.3675466	1.254559	0.6037694	1.493855	0.5782163	1.321475	0.8355503
890	hsa-miR-4310_st	890	hsa-miR-4310_st	2.280791	3.051468	2.801889	2.809417	2.46495	3.023318	2.218695	2.28594	2.378814	2.820933	2.827086	3.133783	3.470181	3.097761	2.041542	3.381915	2.422966	2.101165	3.569077	2.477486	2.77868	2.547505	3.215313	2.298687	2.416111	1.288877	2.462792	3.059051	2.53455	1.512764
891	hsa-miR-4311_st	891	hsa-miR-4311_st	1.469522	1.047307	1.050326	1.134419	1.015325	1.795075	1.157037	0.7137706	0.7300783	1.130485	1.250284	0.8711491	0.4035401	0.9641829	0.7955641	1.301494	2.005245	1.066434	1.135249	1.052132	0.5367831	1.123717	1.116207	1.447502	0.9933367	0.677274	1.134419	0.7604124	0.9035476	0.9283013
892	hsa-miR-4312_st	892	hsa-miR-4312_st	1.499164	2.43601	1.701531	0.8065782	1.002128	1.297136	1.570604	1.305885	1.740898	1.666374	1.459215	1.878274	1.666374	2.461711	1.615534	1.666374	1.370468	0.7953936	0.7580323	1.264805	2.185205	1.556666	1.297159	0.6087212	1.183779	1.242404	1.134419	1.727047	0.5526939	1.130134
893	hsa-miR-4313_st	893	hsa-miR-4313_st	1.78467	1.635061	1.440366	2.014765	1.508832	1.553035	1.493988	1.265727	2.178537	1.646707	1.396162	1.814533	2.167732	1.762099	1.63819	1.590336	1.633056	1.384258	2.026119	1.438209	1.078418	1.860319	1.803319	2.015146	1.503062	1.099113	1.346529	2.063234	1.365391	1.453696
894	hsa-miR-4314_st	894	hsa-miR-4314_st	1.027178	0.7790612	1.110818	3.714189	0.5940156	0.4693972	0.8774962	0.5536242	1.530685	1.200398	1.286729	1.091121	1.250443	1.967925	1.96546	1.070357	0.8605897	0.7717495	1.395938	1.286644	0.3946402	0.7514254	1.324106	1.921428	2.539088	1.775156	1.185833	0.7746894	0.9776989	1.002453
895	hsa-miR-4315_st	895	hsa-miR-4315_st	0.6632259	0.2348449	0.6287157	0.5719954	0.6732588	0.3356827	0.4295494	0.5515478	0.6055033	1.017448	0.7275743	1.048702	0.6825627	0.863463	0.3536923	0.4982996	0.9891266	0.482936	1.017448	0.4371023	0.536783	0.755954	0.6036324	0.5113231	0.7824239	0.7465477	0.4600894	0.8448797	0.5953281	0.7136391
896	hsa-miR-4316_st	896	hsa-miR-4316_st	1.141067	1.784557	1.309078	1.134419	1.215964	1.160601	1.121134	0.7730707	1.272693	1.118863	1.28897	0.7966005	1.271345	1.167249	1.115116	1.104187	1.148432	1.048218	0.9577208	1.323434	1.271345	0.8779132	1.095096	1.134419	0.9503363	0.9293784	1.151674	1.265153	1.302976	1.572562
897	hsa-miR-4317_st	897	hsa-miR-4317_st	7.516173	8.126817	8.034811	6.078525	6.412282	6.002304	6.431157	6.118011	6.136429	6.026695	6.806556	6.435424	6.80597	4.747999	6.593964	5.72041	6.648709	6.602094	5.693393	5.984674	6.305203	5.793958	6.170027	5.76558	6.272203	6.031561	6.258908	6.249036	6.198868	5.827977
898	hsa-miR-4318_st	898	hsa-miR-4318_st	0.4657388	1.01635	0.4682131	0.6690271	0.8553432	0.9142886	0.7595091	0.6404948	0.907009	0.9049509	0.606714	0.4587018	0.7824677	0.7237747	0.4620427	0.4982996	0.5372473	0.389504	0.3981778	0.480177	0.4187959	0.4743395	1.272693	0.4460473	1.04057	0.389504	0.3342821	0.4909058	0.1598383	-0.04209423
899	hsa-miR-4319_st	899	hsa-miR-4319_st	0.696672	0.8163504	0.7490324	0.3726718	0.6705394	1.205487	0.8774962	0.5459438	0.9333469	0.4909058	0.7797045	0.4130987	0.8761728	0.9155931	1.014729	0.474572	0.8940358	0.7303932	0.6758369	0.8000712	0.5917864	0.5128023	0.9902107	0.9657074	0.7247011	0.7247011	0.6909255	1.456411	1.46852	0.4286991
900	hsa-miR-431_st	900	hsa-miR-431_st	4.377677	2.707876	2.172915	2.079537	5.786136	5.367485	3.855522	1.964293	4.517174	4.292622	5.30692	4.074677	5.433702	1.512578	2.080579	3.936996	4.955356	5.356992	3.054579	4.308228	4.807819	5.879556	5.997645	1.090649	4.560635	5.35609	5.932559	2.742355	4.60011	0.7845316
901	hsa-miR-432-star_st	901	hsa-miR-432-star_st	1.614864	0.9980919	0.3718266	0.921998	0.8461418	1.358255	0.9386155	0.9131684	0.9013193	0.6715866	0.951176	1.127553	1.546672	1.485552	0.8765656	0.7427325	0.6574794	1.888744	1.633056	1.204985	0.536783	0.4282312	0.4020165	0.6766531	1.626814	0.6432643	0.7928193	0.7215115	0.9909789	0.6010387
902	hsa-miR-4320_st	902	hsa-miR-4320_st	0.3957987	0.5285365	0.5493745	0.5397595	0.3895297	0.4104527	0.5655397	0.4216106	0.5184178	0.8911976	0.7247011	0.5900451	0.3494008	0.5074204	0.4482893	0.7427325	0.3612736	0.6568364	0.5853377	0.5291733	0.4632804	0.4702743	0.5411029	0.3998627	0.2886492	0.3376498	0.3730039	0.6734245	0.36415	0.3003212
903	hsa-miR-4321_st	903	hsa-miR-4321_st	2.910682	3.118278	3.094262	2.248741	3.188071	3.388013	2.883649	2.400666	3.352036	3.607712	3.222718	3.02561	4.129328	3.780675	2.863246	3.358024	2.81237	1.51105	3.72884	3.011847	2.307362	2.295387	3.808137	1.562002	2.928042	3.788042	3.091313	3.580027	2.759673	1.013628
904	hsa-miR-4322_st	904	hsa-miR-4322_st	5.413731	4.08957	4.54037	3.951387	2.960165	4.627475	4.094536	4.239677	5.058086	3.694189	3.914382	2.895725	4.72516	5.052611	3.042178	4.103558	4.090215	3.402192	4.876819	4.245938	3.282721	3.615903	3.712757	1.837493	4.194611	4.288492	4.662278	4.58048	2.487674	1.938146
905	hsa-miR-4323_st	905	hsa-miR-4323_st	0.8422518	0.9424704	0.8605898	0.8522296	1.695017	0.8422518	1.368822	1.112279	0.9892234	1.97106	1.605821	1.75384	1.885004	1.129517	1.24583	1.731211	1.549241	1.216936	1.80815	1.421323	1.100536	1.939351	1.549858	1.564136	1.246747	1.743982	1.977864	1.182717	2.251955	2.562256
906	hsa-miR-4324_st	906	hsa-miR-4324_st	3.800196	2.804425	3.203162	4.851429	5.248847	4.170626	2.43601	7.218757	3.330884	4.887584	3.861818	5.574774	3.304953	2.225954	4.676976	5.206485	5.658883	5.176438	5.214133	6.428464	5.31548	5.468294	5.993584	4.26977	5.085893	4.051664	5.758542	3.148979	3.165777	4.227798
907	hsa-miR-4325_st	907	hsa-miR-4325_st	0.6348349	0.3988604	0.6825627	0.166401	0.3786529	0.2912465	0.5141901	1.03525	0.2856101	0.4972941	0.6271669	0.535244	0.6080168	0.3510671	0.6989862	0.4699086	0.4176564	0.4392488	0.6768956	0.5741267	0.5819484	0.6080168	0.5317889	0.4460474	0.818493	0.816259	0.3988604	0.6798128	0.5164589	0.6417956
908	hsa-miR-4326_st	908	hsa-miR-4326_st	1.048131	0.6231654	0.6157722	0.7248837	0.7659494	0.9156427	1.583703	0.966707	1.428454	1.774648	0.8804626	0.9524769	1.41701	0.9489954	0.6764709	0.6741899	0.4485056	0.5367831	0.3054584	0.6695881	0.4936405	0.8443596	0.8152673	0.3614858	1.317662	0.6668723	1.847372	0.9871323	1.129422	1.073166
909	hsa-miR-4327_st	909	hsa-miR-4327_st	4.102023	3.394772	3.361769	2.050421	2.803315	2.804643	2.980484	1.98862	3.152724	2.267766	2.857656	2.549204	3.024858	4.600649	2.56887	2.132946	1.68989	1.987786	3.922613	3.252652	2.322261	3.386884	2.700254	1.624039	2.026812	2.822551	2.825844	3.064223	2.78296	0.7674861
910	hsa-miR-4328_st	910	hsa-miR-4328_st	0.5101987	0.6716661	0.8103245	0.5226603	0.5979344	0.4740692	0.7757769	0.86726	0.7315094	0.562097	0.6887243	0.8533891	0.2448044	0.4459945	0.5747429	0.4623228	0.7167058	0.5177448	0.4173481	0.4920508	1.042441	0.567211	0.7877014	1.569429	0.3821736	0.4804822	0.8774962	0.5194536	0.5516317	1.056295
911	hsa-miR-4329_st	911	hsa-miR-4329_st	4.853282	3.905996	5.053544	4.435858	4.767496	4.220267	3.928572	5.897749	3.716963	4.632933	4.247597	4.654459	3.866195	3.08279	4.602364	4.502827	4.449579	5.420869	4.503416	5.212986	5.253743	4.422997	4.239367	4.653106	4.567318	4.47648	5.137656	3.77285	4.431266	4.888712
912	hsa-miR-432_st	912	hsa-miR-432_st	8.471673	5.687856	7.340926	7.589101	8.677458	7.633091	7.633651	9.127894	7.645943	6.566509	7.777708	7.916754	7.590037	3.916685	5.371859	7.800654	7.973768	8.555346	7.372283	8.519207	8.855591	8.374365	8.973821	9.107623	6.777236	7.98597	9.401468	4.689024	7.62971	7.322292
913	hsa-miR-4330_st	913	hsa-miR-4330_st	0.6215495	0.9506052	0.7065973	0.3957431	0.08339849	0.4266651	0.8774962	0.2311876	0.3623153	0.615803	0.4982996	0.9603707	0.1523758	0.4165935	0.2261479	0.392236	0.6574794	0.4307194	0.8046215	0.3958612	0.839206	0.755954	0.1868322	1.158454	0.4217077	0.9180487	0.296303	0.7926631	0.3803624	0.8046215
914	hsa-miR-433_st	914	hsa-miR-433_st	4.446237	3.366635	3.350446	5.072842	6.181	5.138562	5.002039	6.959181	5.190283	4.51083	5.35188	4.999657	4.66958	1.704444	3.586004	4.988414	4.865559	5.941131	5.140552	5.770539	6.744691	5.234323	6.747097	2.16604	4.65945	5.125893	6.385006	2.746572	5.040428	2.990877
915	hsa-miR-4417_st	915	hsa-miR-4417_st	9.579022	9.329527	8.75826	7.411486	8.445273	8.036036	6.384598	7.230223	6.276322	9.091954	9.346707	7.118503	9.444636	11.4548	7.000394	7.947268	5.011462	7.022332	6.379641	6.449792	6.220902	5.073278	8.724445	1.115637	9.760139	10.36629	6.766867	11.15298	9.332215	2.588201
916	hsa-miR-4418_st	916	hsa-miR-4418_st	0.4761492	0.6141831	1.67284	0.5691221	0.4960993	0.5734455	1.211226	0.7891323	0.4699499	1.066295	0.5916585	0.3961431	0.3998006	1.046574	1.053084	0.1960757	0.5394062	0.7836722	0.5853377	0.7328131	0.6433526	0.6111919	0.52018	0.4460474	0.8844865	1.197723	0.4957255	0.5670573	0.4211311	0.5853698
917	hsa-miR-4419a_st	917	hsa-miR-4419a_st	2.394089	2.509418	2.218631	1.56697	2.233111	1.885706	1.883191	1.480274	2.363974	2.179576	1.560169	1.018211	3.522027	3.0588	1.885767	2.169749	2.183466	2.212345	3.812818	2.264106	1.201893	1.801732	2.872822	0.673093	2.494948	2.776726	2.147047	2.437011	2.245758	1.13116
918	hsa-miR-4419b_st	918	hsa-miR-4419b_st	2.920276	2.578209	2.96918	2.462126	2.5044	2.346004	2.471825	2.55141	3.320286	2.561235	2.522417	2.485229	3.1411	2.683409	2.695286	3.126685	1.905276	3.50335	2.677132	2.708013	2.452148	2.583212	2.788853	2.281687	2.226699	3.1905	3.361769	3.05074	2.541424	3.273358
919	hsa-miR-4420_st	919	hsa-miR-4420_st	1.060658	1.289219	1.014107	0.8082772	1.134419	0.6502647	1.160972	1.03525	0.4547872	0.7713197	0.7454863	0.6230503	0.5928473	0.5147529	0.9663355	0.4627906	1.141004	1.327169	0.5505624	0.4332073	1.172089	0.618326	0.484671	1.243866	0.1967927	0.755614	0.2991155	0.5309162	0.48095	0.7319772
920	hsa-miR-4421_st	920	hsa-miR-4421_st	1.380404	0.7396311	1.045763	0.7787232	0.6871271	0.8681916	0.7701973	0.8527763	0.6327894	1.304633	0.6968461	1.038579	0.6866725	1.163395	0.7148774	1.031808	1.372743	0.9351538	1.232563	0.9724974	1.549316	1.325483	1.605201	0.7388789	1.337462	0.7360205	1.699527	0.9703178	0.7388789	1.284616
921	hsa-miR-4422_st	921	hsa-miR-4422_st	1.633056	2.032545	1.482551	1.614664	1.119749	1.520175	1.646133	1.373538	1.769677	1.551501	3.311251	1.507122	1.345197	1.772089	1.200179	1.09124	2.758338	2.09478	1.49926	1.404574	0.7966005	1.667625	1.72165	2.085927	1.937954	2.794417	2.68454	1.295386	1.339487	2.426087
922	hsa-miR-4423-3p_st	922	hsa-miR-4423-3p_st	1.892634	2.580049	1.81249	4.954741	3.602316	3.247966	4.21356	2.707021	3.993623	2.041625	3.556605	2.46154	2.322482	2.39489	4.662852	2.203144	2.666269	4.227772	2.85571	3.377995	2.388937	4.08975	3.467575	2.363766	3.798949	4.558751	3.308468	4.146611	3.821155	6.327861
923	hsa-miR-4423-5p_st	923	hsa-miR-4423-5p_st	0.9999292	0.9482038	0.9007939	0.3988119	0.5948313	0.3688251	0.6519285	0.6775458	0.7674862	0.6524625	0.3300315	0.8368046	0.516459	0.4196622	0.5260576	0.3447947	0.6367748	0.5769871	0.3280973	0.5847975	0.5160784	0.556663	0.2629396	0.7220278	0.5662616	0.2979788	0.7213122	0.6527199	0.7377155	1.210849
924	hsa-miR-4424_st	924	hsa-miR-4424_st	0.9479645	0.7968611	0.9033767	0.6527417	0.8960309	0.4100733	0.6159922	1.523061	0.7655196	1.154963	1.001321	0.6301408	0.9766966	0.7889826	0.9597251	0.5750958	0.9033767	1.145869	1.134171	1.371411	0.637361	0.4008328	0.678023	1.958271	0.7057949	0.8061107	1.121662	0.9059223	0.7606245	1.242966
925	hsa-miR-4425_st	925	hsa-miR-4425_st	0.9313469	1.107873	0.7335514	0.8287022	0.7898291	0.9913858	0.9120231	1.069776	0.940485	1.132724	0.9160967	0.7087418	1.711327	1.502335	1.261022	0.7840254	0.6424477	0.8382078	1.21196	0.93692	0.8475892	1.264656	0.6920062	0.9695994	0.9787103	0.559881	1.220562	1.782208	1.091614	1.838652
926	hsa-miR-4426_st	926	hsa-miR-4426_st	0.4682077	0.5386402	0.7294688	0.6750144	0.3158781	0.353514	0.6117244	0.5620928	0.5463799	0.6574794	0.4174097	0.6967045	0.3758034	0.3620297	1.069879	0.7413318	0.6560788	0.646937	0.3119385	0.2161633	0.4533809	0.635484	0.3722975	0.7427325	0.4861901	0.7247011	0.6574794	0.4478037	0.7330195	0.3583303
927	hsa-miR-4427_st	927	hsa-miR-4427_st	0.6086978	0.7591273	0.7842106	0.5691221	0.8545097	1.27165	0.6117244	1.03525	0.7932899	0.7364584	0.8810657	0.7966005	0.8124973	0.6384308	1.061373	0.7427324	0.661631	0.5625868	0.6869856	1.056066	0.8224043	0.7554915	0.5459837	1.737419	0.6150745	0.7324865	0.6179502	0.8987267	1.146808	0.9830698
928	hsa-miR-4428_st	928	hsa-miR-4428_st	4.413179	2.953081	4.487667	4.869595	2.676775	3.931561	4.504025	3.802525	3.705976	4.32118	4.054487	2.983347	3.68658	4.019552	4.027136	3.266235	3.814763	4.639532	4.715899	4.508191	3.588653	3.820032	3.665705	2.558045	3.731927	1.488464	3.983869	4.89871	4.177601	1.034559
929	hsa-miR-4429_st	929	hsa-miR-4429_st	9.568678	10.47158	9.757469	10.8257	9.745304	9.542555	11.51834	10.96616	9.768958	10.28987	10.62648	10.29171	10.82379	10.87183	10.55067	10.7581	9.891879	10.53105	11.0064	10.04951	10.21819	9.750392	11.25363	10.44799	11.12586	9.912278	10.04424	9.968867	11.15041	9.761794
930	hsa-miR-4430_st	930	hsa-miR-4430_st	5.09603	4.529227	5.103091	4.521807	4.446181	5.43848	5.011663	3.306602	5.301121	4.960936	5.176186	4.45657	6.65356	5.814032	4.633193	4.723161	4.92068	4.726583	5.712467	4.55243	5.106527	4.955273	5.079291	3.38678	4.898874	4.928871	5.121422	5.429795	4.881398	2.170076
931	hsa-miR-4431_st	931	hsa-miR-4431_st	1.096167	0.8916258	0.9323698	0.6579329	0.4692473	0.7289519	0.5197076	0.7921311	0.8153412	0.8719848	1.25509	0.6151124	0.9167091	0.8920151	0.8990518	0.732446	0.7755719	0.75905	0.7552537	0.5422078	0.6673992	1.277178	0.5164838	0.685732	0.7758647	0.7662661	0.4600781	0.9232317	0.4738432	0.7286074
932	hsa-miR-4432_st	932	hsa-miR-4432_st	0.829158	0.7265713	1.107323	0.3727134	0.6213021	0.7966006	0.616536	0.9324863	0.1940523	1.041564	1.001358	0.8190458	1.278459	0.3935638	0.6871499	0.696299	0.9970955	0.6057907	0.9795433	0.6217502	1.078418	0.755954	0.8023666	0.1038716	1.194107	0.9654912	0.6522902	0.4966719	0.3930027	1.622697
933	hsa-miR-4433_st	933	hsa-miR-4433_st	8.138869	7.59117	7.245521	7.242655	7.300603	6.542299	7.287958	7.047935	7.354734	6.816943	6.916318	6.773547	7.488057	7.20408	6.349032	6.836752	6.498422	7.211887	7.988639	6.696301	6.831282	6.830515	6.253757	6.017624	6.636582	7.18227	6.767453	6.840097	6.871332	6.685532
934	hsa-miR-4434_st	934	hsa-miR-4434_st	1.568677	1.08142	0.8289523	1.149836	1.0576	3.647379	0.8129086	1.03525	1.096453	1.562746	1.35575	1.517229	0.8774962	1.358852	0.7865629	1.119605	1.473519	1.066434	1.562746	1.242197	1.233519	1.18453	2.229704	2.201592	1.734869	1.395597	1.526452	1.339963	1.052789	1.804125
935	hsa-miR-4435_st	935	hsa-miR-4435_st	1.260409	1.149843	1.399527	1.313072	1.656946	1.540551	1.307297	1.244885	1.100094	1.645626	0.8036763	1.27607	3.209603	2.373212	1.625888	1.238315	1.356345	1.442628	1.269571	0.9718519	1.221016	0.9867546	1.695943	1.134419	1.845718	1.260409	1.103689	1.021883	0.895541	0.9771218
936	hsa-miR-4436a_st	936	hsa-miR-4436a_st	1.844314	1.114094	1.31783	1.622263	1.393809	1.621061	1.951229	2.541642	1.414682	1.497418	2.240804	1.818926	1.130216	1.692903	1.816263	1.443484	2.242102	2.218596	2.528843	3.081305	1.934113	2.065485	2.64025	3.131433	2.309726	1.351995	1.567547	0.7207781	1.069824	1.132143
937	hsa-miR-4436b-3p_st	937	hsa-miR-4436b-3p_st	2.113178	2.078837	2.72417	1.725384	2.455469	2.049868	2.30639	3.069018	1.801167	3.348424	2.232273	1.364561	2.978243	3.493988	1.333697	2.104015	2.002677	2.580928	3.636977	2.814112	2.030965	3.197034	2.910682	1.320046	2.445833	2.822785	3.038061	2.368753	1.522418	1.069764
938	hsa-miR-4436b-5p_st	938	hsa-miR-4436b-5p_st	5.13172	4.89514	5.30895	5.669483	5.535883	5.328452	4.776151	0.6825628	5.939748	5.166986	5.488763	5.135522	5.882114	5.688487	3.44321	4.65405	4.532378	4.277953	5.608819	4.918496	5.190395	4.927495	5.099402	1.014667	5.453487	5.744161	4.70422	5.961978	5.785189	1.740763
939	hsa-miR-4437_st	939	hsa-miR-4437_st	1.405914	1.102163	0.93231	1.17028	1.20614	0.5983357	1.156802	1.378186	0.8270864	1.300707	0.6558301	0.8324606	1.272693	0.5137533	0.5977778	0.9500728	1.014701	0.9975633	1.092101	0.824395	0.8683208	1.099091	1.144265	1.134419	1.308568	1.314124	1.458235	1.853928	1.396125	0.4850302
940	hsa-miR-4438_st	940	hsa-miR-4438_st	0.3948612	0.5417384	0.7214686	0.3586077	0.615536	0.7966005	0.3524719	1.23404	0.6847385	0.812419	0.7247011	0.5691221	0.5226218	1.167249	0.7585509	0.7585509	0.6574794	0.3748616	1.278796	0.7729169	0.6389672	0.4007179	0.9258302	0.8719622	1.028127	0.5065793	0.6011569	0.8987267	0.911662	0.6477298
941	hsa-miR-4439_st	941	hsa-miR-4439_st	1.180816	1.5349	1.180816	1.480274	0.8545097	0.4795179	1.203298	1.102589	1.219887	0.7732497	1.023104	0.5749885	0.9198228	1.329336	0.7732497	0.785059	0.8656048	1.390124	1.002052	0.6136097	0.7966005	0.5871552	0.955691	1.081613	0.7335755	0.5692543	0.8619096	1.791082	0.5392901	0.8098127
942	hsa-miR-4440_st	942	hsa-miR-4440_st	2.618354	2.136945	1.41334	2.192051	1.6464	1.160324	2.158521	1.035933	2.303428	2.631042	2.262325	1.515735	2.213549	5.944441	2.412199	1.834886	2.837543	1.357289	3.586442	2.466262	2.58343	2.946936	1.108557	1.737419	2.717963	2.419639	2.58041	3.943751	1.584613	1.200179
943	hsa-miR-4441_st	943	hsa-miR-4441_st	1.633056	1.036338	0.777298	1.230389	1.002403	0.8652133	0.9722316	0.220789	1.367428	1.05446	0.5586793	0.595558	0.8550149	0.9512501	1.571412	1.032501	1.71259	1.066434	0.6900955	0.8913358	0.9924963	1.649415	1.162655	1.081288	1.814187	0.6065017	1.146348	1.484806	1.525286	0.7293023
944	hsa-miR-4442_st	944	hsa-miR-4442_st	2.720761	2.395971	3.119377	2.479075	2.324446	2.779809	3.573301	1.67836	2.536493	2.468122	2.188861	1.988619	2.65729	3.263565	2.206172	3.059252	2.457948	2.395971	2.814466	2.09456	1.391132	2.433448	2.858538	1.424854	2.516388	3.379789	2.268298	2.261474	2.197761	1.05088
945	hsa-miR-4443_st	945	hsa-miR-4443_st	10.06566	9.99997	9.505232	10.64208	9.704758	10.98806	8.491971	8.915593	8.533495	9.391528	10.04831	8.744761	8.976547	10.80036	8.668211	8.673286	8.223023	8.751603	8.618567	8.129941	8.469936	7.830352	9.838382	8.827862	9.449315	8.664161	7.890604	8.757268	8.051169	8.440619
946	hsa-miR-4444_st	946	hsa-miR-4444_st	3.089121	2.65946	2.698317	1.440776	1.958302	1.305198	3.019091	1.338245	1.989735	3.190601	1.740112	3.30661	2.36117	3.668194	2.480741	1.950677	1.299861	1.458274	1.633056	1.278722	2.074348	1.086986	1.485292	1.030806	1.786959	2.557654	2.141994	1.394552	0.8282497	1.503174
947	hsa-miR-4445-star_st	947	hsa-miR-4445-star_st	2.248016	2.279674	2.87035	4.222643	1.341087	2.412261	3.590171	3.085863	3.488313	1.792842	2.73957	2.58305	1.911434	2.242799	2.657674	2.954924	1.084024	4.068391	2.807558	3.374555	2.872461	3.507625	2.901428	1.168614	3.081945	2.518162	2.396667	1.89751	2.213549	4.447493
948	hsa-miR-4445_st	948	hsa-miR-4445_st	0.5867578	0.2972074	0.7499538	0.7290207	0.8545097	0.5183538	0.6791155	1.059822	0.55708	0.4909058	0.5142698	0.3189479	0.5164589	0.6656071	0.3156514	0.6651749	0.8851625	0.5781347	0.1441448	0.4965691	0.6041741	1.171935	1.340084	1.761991	0.5260575	1.031998	0.4697577	0.6015364	1.046028	0.4702958
949	hsa-miR-4446-3p_st	949	hsa-miR-4446-3p_st	4.889407	2.051965	3.002911	1.876545	4.633723	3.530895	1.027448	3.24293	3.90164	4.392969	1.560169	2.138571	2.275547	1.832879	3.176479	2.638368	4.654361	5.014159	4.388481	4.192669	2.687446	3.131019	2.138571	0.892684	1.208347	5.484052	3.829071	2.201149	4.138046	1.946547
950	hsa-miR-4446-5p_st	950	hsa-miR-4446-5p_st	1.077158	0.9996942	0.7521601	0.952049	1.012088	0.8073038	0.7983034	0.6328957	1.024996	1.561544	0.7592906	1.613705	0.9147707	1.269581	0.5859003	0.8549601	1.06661	1.570837	0.8999702	0.8920828	0.7689911	1.259579	0.955691	1.02599	0.7582656	0.7254269	1.134419	0.8188952	0.7254269	1.74437
951	hsa-miR-4447_st	951	hsa-miR-4447_st	3.208957	2.590236	2.59454	2.605407	1.648869	2.121151	2.318003	1.639779	2.547751	2.854484	2.216052	1.955673	2.826558	3.069657	1.007558	2.203144	2.579556	1.642062	4.171145	2.734742	1.83598	2.149726	1.615916	1.477403	1.715405	2.367537	2.165775	2.175667	1.150484	1.02974
952	hsa-miR-4448_st	952	hsa-miR-4448_st	2.383828	1.763787	1.650275	1.529673	0.9712923	1.741223	1.410009	0.7648122	1.786195	1.054102	0.9945005	1.066434	2.848973	0.7976439	1.356715	1.508301	3.010046	1.302351	1.586254	1.860333	1.843986	1.913123	2.073925	0.5882422	1.519258	0.7862583	1.423047	3.269636	0.915265	1.244368
953	hsa-miR-4449_st	953	hsa-miR-4449_st	8.243793	8.174058	7.534038	8.597882	6.821206	6.855092	9.142415	7.824937	7.845724	8.815218	7.395638	6.396399	7.65661	8.663326	6.946875	7.486556	7.597779	7.692233	8.125928	8.0128	7.404206	8.789973	7.450571	1.134419	7.457822	8.543011	9.248091	8.906825	8.79847	6.387884
954	hsa-miR-4450_st	954	hsa-miR-4450_st	1.941867	1.786744	1.250947	1.079732	1.236382	1.231393	2.051605	1.382026	1.49803	0.9256985	0.72462	1.061778	1.257947	1.582109	1.244385	0.9330922	1.14551	1.084304	1.595764	0.6428068	1.04269	1.401675	1.3169	1.214817	1.225521	1.242404	1.312289	1.533422	1.481771	0.7116544
955	hsa-miR-4451_st	955	hsa-miR-4451_st	1.583875	0.7578576	1.090269	0.413753	0.8563354	0.8485798	0.5984474	0.9927734	0.853781	1.173967	1.207398	0.7721198	1.240452	1.027371	0.9929765	1.551738	1.063587	1.041877	1.875399	1.544579	0.9995982	0.9825748	1.807074	1.134419	1.301042	0.7194566	1.899956	1.144949	1.241223	1.01773
956	hsa-miR-4452_st	956	hsa-miR-4452_st	0.6632259	1.113505	0.6825627	0.3777731	0.8545097	0.7276875	0.6117244	0.6825627	0.7674862	0.6635362	0.517465	0.5616159	0.5089527	0.5849639	0.967343	0.8720842	0.8873059	0.7417251	0.6468409	0.7034784	0.5428398	0.6546672	0.2790486	1.126913	0.7113479	0.7171949	0.6766448	0.8912205	0.5356243	1.206235
957	hsa-miR-4453_st	957	hsa-miR-4453_st	1.179591	1.22173	0.8262095	0.6514912	0.9474981	0.9813262	0.9118764	0.9827148	0.5770427	0.9282451	0.9111813	1.066434	1.17038	0.7275546	0.7427324	0.8630282	1.153473	1.40242	0.7805235	0.7606069	0.9197736	0.5164589	0.5595601	0.4460473	0.7415982	0.8093424	0.9389607	0.8599048	0.9909788	0.5887147
958	hsa-miR-4454_st	958	hsa-miR-4454_st	12.31601	11.44819	13.15776	11.4043	11.98827	11.53724	12.5021	11.47015	13.55138	14.03628	12.49341	11.17471	11.96986	12.22984	10.79269	11.05995	11.55193	11.70608	13.10739	11.14493	11.73149	12.255	11.62144	12.56512	12.45173	12.57198	11.72391	12.73193	13.1987	12.04094
959	hsa-miR-4455_st	959	hsa-miR-4455_st	1.977846	1.862937	2.276464	1.114177	1.223459	0.6493522	1.221378	1.463087	1.235637	1.100427	1.349726	1.192064	0.9704773	1.770637	1.745286	1.394475	0.9476442	1.030505	0.8124768	1.026017	0.8991184	0.8854079	1.633056	1.564921	0.6662068	0.7247011	0.4953477	0.7782629	0.8240581	0.8604673
960	hsa-miR-4456_st	960	hsa-miR-4456_st	0.2543994	0.6522201	0.3659844	0.7952491	0.3588458	0.3782005	0.8029324	0.5496473	0.5477805	0.6440274	0.5459383	0.8590269	0.6759152	0.4256554	0.5692061	0.6098171	0.6461502	0.1739519	0.5853377	0.4405936	0.536783	0.3376961	0.7296225	0.7359521	0.9328543	0.5459383	0.6987334	1.144311	0.6098171	0.7674862
961	hsa-miR-4457_st	961	hsa-miR-4457_st	1.107276	1.384258	0.8605897	0.5380949	1.109769	0.8289232	1.149416	1.03525	1.078162	0.7736905	0.8089752	1.066434	0.6825627	0.9628211	0.9374818	0.7009601	0.756723	0.536783	0.959725	0.5741266	0.9567813	1.22212	1.266413	2.157417	0.7786059	1.171659	0.8522286	1.318725	0.9498804	1.322776
962	hsa-miR-4458_st	962	hsa-miR-4458_st	4.17069	4.495875	4.8414	3.235233	2.456546	2.623898	3.099969	3.610023	3.786071	2.934835	2.543224	3.878538	3.141916	2.562303	3.625558	3.7751	2.649041	3.188385	3.169906	3.422319	3.375182	2.531322	4.453382	2.461182	2.967047	3.05274	3.304626	2.744545	3.211809	3.130888
963	hsa-miR-4459_st	963	hsa-miR-4459_st	9.354105	8.580762	9.093128	9.42845	8.584656	8.33564	8.678597	8.058034	8.503256	8.142492	9.125492	8.630851	9.287903	8.183432	8.452511	8.405174	7.825379	7.783253	8.915262	8.342802	8.77189	8.527698	7.672235	8.842035	8.570814	8.43058	7.818151	8.026966	8.005352	8.863317
964	hsa-miR-4460_st	964	hsa-miR-4460_st	0.8058987	0.2901576	0.9946338	0.949251	0.8545097	0.9009061	1.041583	0.5356078	0.3367249	0.4309735	0.6623859	1.143715	1.012416	0.3985337	0.496365	0.8200136	0.8173521	1.230521	0.5762552	1.056066	0.9392732	0.8908741	0.7307475	0.9068188	0.8019823	0.8887874	0.8774962	0.4909058	0.8253587	0.6137203
965	hsa-miR-4461_st	965	hsa-miR-4461_st	3.277582	2.589458	3.865704	4.533126	4.365582	4.392439	2.164186	4.806711	5.310231	3.834009	5.279465	4.780053	5.142652	2.910291	4.907995	4.065374	3.673969	1.207352	4.090102	3.652164	3.185007	4.005635	3.783668	2.266184	3.081808	4.857862	3.732693	4.086765	4.490666	1.511871
966	hsa-miR-4462_st	966	hsa-miR-4462_st	4.458914	3.761319	4.49305	3.863444	4.078808	4.01097	4.519554	2.447402	4.489919	4.060925	3.954607	3.83185	4.182548	4.760868	3.918276	4.027719	3.267529	3.920241	5.883467	4.042717	3.59458	3.884983	4.334593	2.804266	3.900389	3.385763	4.13115	3.719621	3.782339	2.203675
967	hsa-miR-4463_st	967	hsa-miR-4463_st	10.43846	9.432707	9.729967	9.259631	9.580043	8.720287	9.561454	9.389962	9.768991	9.249318	9.068787	9.09901	9.786575	9.784849	8.317614	8.859316	8.718635	9.200686	10.38165	9.11606	9.294715	9.071912	8.517875	9.145287	9.162002	9.294002	9.722865	9.377796	8.956335	8.82327
968	hsa-miR-4464_st	968	hsa-miR-4464_st	0.5821948	0.522656	0.5260575	0.5691221	0.5796379	1.261238	0.6117244	0.6976051	0.7674861	0.5566417	0.7397435	0.7966005	0.9653708	0.5016824	0.7427324	0.9104475	0.7797037	0.4282867	0.3048698	0.4656303	0.7966005	0.6128182	0.8145596	0.5117832	0.6482818	0.4598741	0.9432322	1.266535	1.113203	0.7825285
969	hsa-miR-4465_st	969	hsa-miR-4465_st	4.778277	4.678616	5.199062	4.198435	4.424813	4.597699	4.408269	4.549983	4.051661	3.902535	4.422289	4.10089	4.228932	4.005692	3.965528	4.430171	3.895431	4.290617	4.022149	4.271551	4.92159	4.480005	4.740678	3.736441	4.607554	4.544911	4.751952	4.508607	4.221434	4.877918
970	hsa-miR-4466_st	970	hsa-miR-4466_st	12.60393	11.73914	12.10984	11.59268	11.71335	11.34989	11.59455	11.11714	12.65076	11.54793	11.75474	11.29967	12.17045	12.41388	10.68781	11.23104	11.15536	11.27707	13.19056	11.70118	12.03038	11.17799	11.60895	11.12653	11.66977	12.10777	11.74177	12.17969	11.73045	10.49326
971	hsa-miR-4467_st	971	hsa-miR-4467_st	8.997381	8.554947	10.01732	9.371209	8.577711	8.240228	8.018737	9.281693	9.382346	9.035721	8.675918	8.762904	9.133735	7.648309	8.753262	8.887591	8.541496	8.653539	11.22379	9.918622	9.350996	8.483822	8.316816	8.228565	8.548219	7.83572	9.0662	8.437012	8.718844	6.986737
972	hsa-miR-4468_st	972	hsa-miR-4468_st	1.770216	1.688277	2.764311	1.018571	0.6613218	1.340064	1.710419	1.490847	1.409853	0.8438764	1.180299	0.6807519	0.8774962	1.929466	0.6632176	1.160051	1.257302	2.259995	1.319802	1.193226	0.832692	1.891056	0.9757776	1.293249	1.340562	1.377044	1.309942	0.8322544	0.9462103	1.731157
973	hsa-miR-4469_st	973	hsa-miR-4469_st	1.234693	1.698558	1.389039	1.222629	1.268363	1.932954	1.785568	1.09508	1.024996	2.115981	1.862474	1.200378	1.340813	1.792654	1.453545	1.621026	1.120797	0.4876362	1.602637	1.297136	1.572238	1.334117	0.9826136	0.6995444	1.853396	1.736224	1.01144	1.149092	1.563107	1.168323
974	hsa-miR-4470_st	974	hsa-miR-4470_st	2.663005	2.27361	2.781737	1.752139	2.468661	3.051759	2.814726	1.458807	2.747862	1.454412	2.290698	0.9231126	3.333451	4.290951	1.671043	1.725052	2.254259	1.705778	2.427761	2.480261	1.626351	3.492575	2.607024	0.9981554	2.179389	2.794022	2.682121	1.731662	2.477124	0.5154953
975	hsa-miR-4471_st	975	hsa-miR-4471_st	0.6819836	1.554405	0.7728139	0.514686	1.042038	0.5983357	0.7336071	0.6825627	1.461959	0.9841292	1.505733	0.9371964	1.066434	0.5784105	0.8451729	0.3834023	1.372743	0.7945291	0.9597251	0.5593553	0.4823469	1.215959	2.183466	0.7427325	0.4838905	1.211526	0.8774963	1.089875	0.7427325	0.7674862
976	hsa-miR-4472_st	976	hsa-miR-4472_st	3.007188	2.78794	1.200179	1.987302	1.028509	1.51985	2.307934	0.8881847	1.709068	1.587268	1.669817	2.088188	2.29894	1.988916	2.295065	1.840833	1.51702	1.60201	2.270254	1.953566	1.435581	1.842162	1.776571	1.260838	1.340848	2.399863	2.261334	1.081903	1.172889	1.383355
977	hsa-miR-4473_st	977	hsa-miR-4473_st	0.3900997	0.8216474	0.9241395	0.78193	0.779704	0.5536977	0.3718266	1.010601	0.3828647	0.9350768	0.5475368	0.5691221	0.6825627	0.6700281	0.7391254	0.7304083	0.8605897	0.8364564	0.8796178	0.413935	0.7719523	0.7559539	0.8458378	1.109771	0.8142796	0.810739	0.9267335	1.750691	0.7286601	0.7674861
978	hsa-miR-4474-3p_st	978	hsa-miR-4474-3p_st	1.194435	2.011455	1.536095	1.440249	0.9514521	0.6242398	0.8464345	1.282991	1.614261	1.260218	1.560169	1.90817	0.7387877	1.564047	1.181529	1.710691	1.607453	1.066434	1.160972	0.8088368	1.435581	1.564047	1.484765	1.737419	0.8706621	1.6275	1.660501	1.283822	2.270142	2.796967
979	hsa-miR-4474-5p_st	979	hsa-miR-4474-5p_st	0.5725006	0.8591871	0.6754184	1.018609	0.7919697	0.5046769	0.3198007	0.892748	1.024996	0.6574794	0.8498731	0.7900417	1.418008	0.6946763	0.7079088	1.049678	0.8676647	1.236706	0.9776714	0.8954294	0.8954294	0.9659457	1.272693	1.192219	0.9755443	1.174188	1.087682	1.775649	0.7361736	0.908255
980	hsa-miR-4475_st	980	hsa-miR-4475_st	0.8344915	0.9626619	1.061633	1.134419	0.8575802	0.9251052	1.160972	1.03525	1.012601	0.8892678	0.9964633	1.332176	1.808669	1.017793	0.8892678	1.188517	1.362186	1.110336	0.7674862	0.6145391	1.320462	0.8254029	1.456411	2.157906	1.260277	0.7247011	0.8228536	1.303769	0.5164589	1.068344
981	hsa-miR-4476_st	981	hsa-miR-4476_st	2.987794	2.633024	2.649646	1.288059	1.662519	1.747123	2.164186	1.392371	2.261369	1.870644	2.201504	1.138531	1.79103	2.51598	1.403953	2.995418	2.114537	2.200719	1.876019	2.298263	1.217035	2.472769	2.314433	1.18696	1.732709	1.602892	1.812033	3.12912	1.957144	0.923028
982	hsa-miR-4477a_st	982	hsa-miR-4477a_st	0.3931282	0.4897378	1.022987	0.6845536	0.7779588	0.5692797	0.7741216	1.006194	0.9959401	0.6449665	0.6654961	0.7363187	0.9444096	0.6946764	0.909929	0.9898877	0.5734699	0.6992058	0.747735	0.5450706	0.4818419	0.516459	0.6409323	0.6084447	0.2112989	0.8377004	0.5695632	0.4650723	0.6207078	0.9298835
983	hsa-miR-4477b_st	983	hsa-miR-4477b_st	0.5275109	0.735269	0.5479072	0.3743641	1.212209	0.8538646	0.6895139	1.037002	1.072468	0.4314818	0.724701	0.9420016	0.4314818	0.6145725	1.037515	1.323344	0.735269	0.4123503	0.5191246	0.87439	1.078418	0.5942484	0.3444661	1.612986	0.2718417	0.6002684	0.4342246	0.5686953	0.1715465	0.8452756
984	hsa-miR-4478_st	984	hsa-miR-4478_st	2.20584	2.149852	0.911075	2.3401	0.5880712	2.596428	1.687293	2.252538	3.076352	2.665739	2.942173	2.065148	1.924445	2.297685	1.849644	1.449327	1.343952	2.724182	1.343952	2.547772	0.8467112	2.281146	3.362179	1.134419	1.748937	2.653922	3.749207	3.640193	1.566363	1.348011
985	hsa-miR-4479_st	985	hsa-miR-4479_st	3.47294	2.875216	3.706861	3.002911	2.522384	3.127355	2.993973	2.233689	4.627413	3.981168	3.163692	2.10814	3.938219	4.046066	3.332824	3.079578	3.895391	3.506979	3.495307	3.287293	2.389957	3.498744	3.856102	2.368659	4.017953	3.178733	3.938689	3.766523	3.639534	1.329551
986	hsa-miR-4480_st	986	hsa-miR-4480_st	0.3697976	0.5180346	0.3988708	0.4569256	0.6230184	0.3970121	0.6221454	0.690045	0.5052859	0.3699911	0.5087206	0.478428	0.4966628	0.5472041	0.5335399	0.7427325	0.9738979	1.257071	0.7674862	0.3718267	0.5442654	0.5239413	0.5304075	0.7502148	0.8169967	0.1496969	0.8004499	0.604214	0.3892722	0.3190324
987	hsa-miR-4481_st	987	hsa-miR-4481_st	3.441946	2.966461	2.741571	2.709578	2.13513	3.019059	3.117292	1.988619	2.905792	2.678898	3.078479	2.077221	3.798782	3.508156	1.685539	2.805252	1.766042	2.28971	3.756646	3.089656	2.367666	2.301438	2.668053	2.581549	2.536401	2.647338	2.561096	2.409702	2.043807	0.767486
988	hsa-miR-4482_st	988	hsa-miR-4482_st	0.9484652	0.6582292	1.511143	0.7256032	0.782764	0.7809888	1.648038	1.049558	0.8772944	1.170096	1.020615	1.108728	0.7206877	0.9037784	1.038646	1.186172	1.236443	0.9301341	1.800284	0.5610477	1.163596	0.6836869	0.6603003	0.7419612	1.203305	0.8123728	1.792786	1.311539	0.4262464	1.656424
989	hsa-miR-4483_st	989	hsa-miR-4483_st	0.6113653	0.8442581	0.6286526	0.7696394	0.9360666	0.3074885	0.2784488	0.7774692	0.5628325	0.5542095	0.5777441	0.2079983	0.4462596	0.5799753	0.7265748	0.5798565	0.3615831	0.6183399	0.9695187	0.6336969	0.5367831	0.3713843	0.2446033	0.4460474	0.5358511	0.8196075	0.6574794	0.0937483	0.6113653	0.2057242
990	hsa-miR-4484_st	990	hsa-miR-4484_st	8.678877	8.272072	9.089741	9.153685	8.134424	9.079632	10.56127	7.932786	8.73551	8.539401	7.671623	7.267163	9.521843	10.13068	7.626763	7.104589	7.927297	7.747611	9.386322	7.879914	7.82656	8.413498	7.850909	8.870093	8.38625	8.022682	7.664886	9.603063	8.887398	7.273197
991	hsa-miR-4485_st	991	hsa-miR-4485_st	8.964787	8.306947	8.525138	7.035968	7.564329	7.008448	9.717525	7.033978	6.71249	8.432142	7.977228	6.192007	7.863088	8.495952	7.359385	6.613926	8.354517	6.413229	7.075176	6.685755	7.417327	8.748596	6.79641	5.264865	8.133686	7.652335	7.441506	10.80864	9.160662	7.336245
992	hsa-miR-4486_st	992	hsa-miR-4486_st	6.48726	5.405894	6.257229	4.992153	5.158912	5.299695	4.302192	4.822987	5.07395	5.708797	6.447967	4.9666	6.617723	6.672601	4.991652	5.019182	4.710858	4.957705	6.876828	5.207078	5.053525	5.684265	6.174438	1.497822	5.974299	5.737958	5.799497	6.374264	5.609687	0.6175795
993	hsa-miR-4487_st	993	hsa-miR-4487_st	4.056439	4.02262	4.533314	5.230934	4.05669	3.246456	4.695433	5.532369	4.53196	3.533981	4.627475	4.887432	4.371598	3.59541	4.011432	4.290951	3.852566	4.754289	4.275215	4.282345	4.649481	3.936946	3.530328	6.637347	4.016242	3.742628	4.298962	2.373111	4.088902	4.298443
994	hsa-miR-4488_st	994	hsa-miR-4488_st	12.22124	11.55687	12.13107	11.32115	11.43946	11.06538	11.85668	11.74592	12.17494	11.88625	11.97314	11.20688	12.21024	12.03672	11.2232	11.39461	11.28242	11.62866	12.98996	11.69498	11.93297	11.23418	11.77619	11.43649	12.10459	12.09477	11.89211	12.28745	11.30104	10.48881
995	hsa-miR-4489_st	995	hsa-miR-4489_st	1.65425	0.9648298	1.639693	0.6285998	0.9648298	1.052035	1.595336	0.6706797	1.037478	1.610685	0.9946932	0.4455587	1.547983	0.9772866	0.9114242	1.018944	1.278414	1.009537	1.38154	0.4578407	0.8067751	1.149324	0.3840058	0.8323663	0.8420303	0.9801359	0.8569411	1.900658	0.7718937	0.734235
996	hsa-miR-448_st	996	hsa-miR-448_st	0.9686067	1.128741	1.012614	0.706558	0.8767787	1.057843	0.872967	0.8476846	1.610569	0.9597251	0.7872205	0.8788692	1.291996	0.8338143	0.2845388	1.018944	0.9082361	1.30815	0.6133412	1.109571	0.8900919	0.8338143	0.9265847	0.8416429	0.5306139	0.9859437	0.7509708	0.9241813	0.9147386	2.054882
997	hsa-miR-4490_st	997	hsa-miR-4490_st	0.8078038	0.9749605	0.9325588	0.9395015	0.5970041	0.5868709	1.493988	1.468809	0.823836	1.017362	0.7132362	0.9708697	1.876147	0.6336798	1.687748	0.9018865	0.9790514	2.557192	1.450887	1.353486	0.8529503	1.429982	0.5619996	0.9502068	0.8576244	1.092648	0.9338461	1.027254	0.6256752	0.9749605
998	hsa-miR-4491_st	998	hsa-miR-4491_st	1.128667	0.9179699	1.48975	0.3998624	1.304562	1.467772	1.152167	0.6022418	0.95597	0.8378552	1.009021	1.746091	1.272693	1.329336	0.7618818	0.9128755	0.9018444	1.066434	1.435792	1.062075	0.5988995	0.6980169	2.041245	1.18627	1.167249	0.9934308	1.425791	0.6734245	1.297689	0.8583573
999	hsa-miR-4492_st	999	hsa-miR-4492_st	9.00753	8.956321	9.246558	8.392374	9.069206	8.215569	9.434582	9.566629	10.10683	9.4886	9.16947	8.609291	9.576203	8.429235	8.330801	8.241297	8.707651	8.611443	10.346	9.15543	9.315124	8.775158	8.804231	8.860714	9.368429	8.991294	9.36293	9.661596	8.71154	8.432543
1000	hsa-miR-4493_st	1000	hsa-miR-4493_st	0.9738116	1.493853	1.141167	1.081688	0.8827052	0.889111	0.6408951	1.133533	1.272693	1.179642	0.802817	1.027726	0.7237037	0.9941357	1.200085	1.301494	1.580324	0.8039522	1.368217	0.9048175	1.435581	0.783628	0.9246485	0.9034001	1.059219	0.783628	0.8922483	0.416866	0.690001	0.7459693
1001	hsa-miR-4494_st	1001	hsa-miR-4494_st	1.096167	0.4254135	0.8772494	1.195681	1.779597	0.8131846	0.3375355	0.6791583	0.5477805	0.6574794	0.7859629	0.5691221	0.7949296	1.208798	0.538793	0.7883433	0.3279385	0.9821125	0.7198057	0.8422114	0.9134356	0.7949296	0.8578624	0.7084414	0.9241829	1.520875	1.084628	0.7693765	0.3432271	0.828748
1002	hsa-miR-4495_st	1002	hsa-miR-4495_st	0.2524152	0.4606614	0.5197867	0.8003075	0.6155361	0.6762919	0.532907	0.9564322	1.024996	0.9421011	0.7184303	0.3560445	0.6762919	0.7055311	0.769216	0.9401264	0.9998329	0.6598472	0.5853378	0.6971908	0.9421011	0.5101881	0.52018	0.8657966	0.8477653	0.5101881	0.3960958	1.024002	0.7364616	0.4725294
1003	hsa-miR-4496_st	1003	hsa-miR-4496_st	1.633056	2.513382	1.992103	2.080414	2.913187	1.964633	1.742496	2.433402	1.949674	2.213549	2.004951	1.296632	2.058028	2.452722	1.681745	2.203144	1.821504	2.201274	2.061894	2.812636	2.00977	2.985246	1.886328	2.511868	1.719452	2.248688	5.127737	4.622689	2.403903	1.259916
1004	hsa-miR-4497_st	1004	hsa-miR-4497_st	13.6264	13.07541	13.29768	12.62067	13.10456	12.87032	12.64543	12.21574	13.53485	13.40428	13.84132	12.73311	14.03475	13.04785	12.09219	12.64456	12.58363	12.74927	13.43852	12.58177	13.39358	12.56484	13.25788	12.39481	13.6068	13.8899	13.21877	14.29736	13.13876	11.86515
1005	hsa-miR-4498_st	1005	hsa-miR-4498_st	4.891149	3.633069	5.284471	3.987629	4.604069	4.815232	4.295675	2.274927	4.527724	5.112573	5.589558	3.227227	5.223236	4.955865	4.430573	3.120639	4.791928	3.893515	5.520534	4.890399	3.791611	4.790191	4.974578	1.737419	4.977928	4.243222	4.356536	5.614833	4.450116	1.562139
1006	hsa-miR-4499_st	1006	hsa-miR-4499_st	2.31152	2.111787	1.905276	2.396943	0.7818651	2.191345	1.411856	1.427585	1.725143	0.9597251	2.268482	1.382665	2.528622	2.765548	1.888513	0.813373	1.83219	2.148827	1.500558	2.216686	2.124992	1.825662	1.894644	0.8654528	1.771484	1.802914	2.609022	2.041554	1.478037	2.566825
1007	hsa-miR-449a_st	1007	hsa-miR-449a_st	11.62096	1.608842	6.798052	1.34682	0.6252949	11.1718	0.8402467	1.480274	1.144551	3.353012	0.3701581	0.7966007	0.9453986	4.211665	1.825676	0.7503052	0.4945356	5.709155	9.30276	4.463558	6.676378	0.5843613	9.356215	0.6145911	0.1735344	1.07946	2.949493	0.9062995	5.034306	0.9798868
1008	hsa-miR-449b-star_st	1008	hsa-miR-449b-star_st	8.555233	2.883858	3.66876	2.944644	3.149274	8.822823	2.481416	1.463021	3.032437	3.968168	2.820104	4.575608	3.437748	3.818255	3.427402	2.493743	1.438376	4.991537	7.085569	4.532146	6.469593	1.807829	6.522736	1.921155	2.319947	2.63627	2.758322	3.251334	3.358135	2.405629
1009	hsa-miR-449b_st	1009	hsa-miR-449b_st	11.46424	1.848549	5.862028	1.011663	1.059594	10.93964	0.5579643	1.47314	1.610525	3.345696	0.849385	1.160564	0.7269859	4.17441	2.225954	1.301494	1.499571	5.448517	8.986707	4.679659	6.050673	0.8500835	8.900669	0.7871557	0.3189967	1.286827	2.209552	0.6704469	4.988159	1.244602
1010	hsa-miR-449c-star_st	1010	hsa-miR-449c-star_st	0.3927236	0.7405522	0.6825627	1.45334	0.6046576	0.4321563	1.576416	0.4327107	0.7978944	0.7966006	0.526369	1.13007	1.022841	0.8322314	0.9877945	0.7690917	0.8856508	0.7872192	0.6157459	0.6167532	0.8258393	0.3178968	0.2959155	1.710485	0.7551093	0.4895249	0.6823565	0.9267961	0.7427325	1.173245
1011	hsa-miR-449c_st	1011	hsa-miR-449c_st	11.63924	1.795635	5.300592	1.470324	2.18597	11.49016	0.9345218	1.553052	1.056743	4.919202	0.9722869	0.6537127	1.653317	3.489696	1.845732	0.7542231	1.120142	7.578074	10.37506	5.559916	7.823741	1.319386	9.618907	1.125929	0.9356931	3.785892	4.950548	1.134361	7.134905	0.7992332
1012	hsa-miR-4500_st	1012	hsa-miR-4500_st	4.62738	5.491665	6.167991	3.631004	3.562784	3.173301	3.881426	4.090793	5.700895	3.843495	4.643669	5.219588	4.122437	3.914941	4.770515	5.982203	4.003273	4.145051	3.779559	4.860137	4.83336	4.158032	4.575585	1.396432	3.51662	2.969938	4.875806	2.772743	3.27663	5.092691
1013	hsa-miR-4501_st	1013	hsa-miR-4501_st	0.5945792	0.9079998	0.9666711	0.2756628	1.134742	0.872802	1.849341	1.165429	1.047719	1.014492	1.561302	0.7515894	1.239344	0.8675858	1.017199	1.218549	0.8303888	1.346667	1.160972	0.8485929	0.7635732	1.036186	1.736643	2.310178	1.21865	1.162824	0.7945513	0.9536569	0.516459	1.480411
1014	hsa-miR-4502_st	1014	hsa-miR-4502_st	0.9597251	0.9708834	0.7278267	0.5769952	0.9960961	0.6612195	1.160972	0.4635714	0.8172728	1.139142	0.9941933	0.7357543	0.8774962	1.436741	0.730142	0.8056162	0.672169	0.7385522	0.9597251	0.7253864	0.4023217	0.8188377	0.7219492	0.4460474	0.6899318	1.161494	1.079265	0.9695017	1.053863	0.4752164
1015	hsa-miR-4503_st	1015	hsa-miR-4503_st	0.9868095	0.7674862	0.8404036	1.120924	0.7788209	0.9803776	0.6117244	0.5250911	0.6933542	0.5410057	0.8126456	0.7966006	0.9772976	0.6938041	0.8492635	0.6120008	0.7417322	1.118258	0.7556811	0.7209117	1.127639	0.2665507	1.272693	1.66173	0.6896467	1.46889	1.065948	0.8230379	1.254036	1.12449
1016	hsa-miR-4504_st	1016	hsa-miR-4504_st	0.7352566	0.8802888	0.6212188	0.6469116	0.6433808	0.4797827	0.7411026	0.8667605	0.8968644	0.6944797	1.332879	0.5691221	0.6075433	0.790634	0.5260575	0.9575999	0.3960548	0.536783	0.5436784	0.6174058	0.5800622	0.8978035	0.3099558	0.7860116	0.603847	0.6957031	0.7868576	0.4980052	0.6813886	1.138835
1017	hsa-miR-4505_st	1017	hsa-miR-4505_st	8.540326	8.23918	8.473032	7.869342	7.950585	7.948445	9.32079	8.82717	8.084984	8.742019	8.083165	8.071346	9.236353	8.464668	7.038531	7.690091	7.337939	7.592986	8.812699	7.448295	8.041027	7.987687	7.696952	7.09105	8.35787	8.151459	8.218873	8.501904	8.080431	6.078111
1018	hsa-miR-4506_st	1018	hsa-miR-4506_st	1.644189	1.811108	1.503792	2.436156	0.9441717	1.280704	1.786606	1.772892	1.635929	1.725015	1.374624	1.089218	1.359052	2.492746	1.288361	1.421028	0.6197323	1.361394	2.397685	1.41667	1.089218	1.44887	2.486885	0.774683	1.459866	1.108278	1.456101	2.220699	1.256434	0.8870201
1019	hsa-miR-4507_st	1019	hsa-miR-4507_st	8.930792	8.430502	8.394518	8.161387	8.320804	7.725501	9.102479	8.82688	8.41607	8.496689	7.914904	7.689815	8.807013	8.522542	7.070504	7.494002	7.409396	7.936274	8.711255	7.588919	7.851336	8.07112	7.656322	6.532554	8.143431	8.190698	8.340353	8.205743	8.389749	7.470524
1020	hsa-miR-4508_st	1020	hsa-miR-4508_st	11.93078	11.29768	11.5208	10.93547	11.40664	10.7165	12.03347	11.90611	12.35876	12.1918	11.58562	11.25836	12.02875	11.43648	10.61541	10.71825	11.49444	11.53646	12.65137	11.47144	11.80465	11.15766	11.07383	11.78986	11.68695	11.57644	11.87398	11.95758	11.68301	10.90382
1021	hsa-miR-4509_st	1021	hsa-miR-4509_st	0.663226	0.5443766	0.7193258	0.7991959	0.8471273	0.3663521	0.348649	1.227333	0.8042492	0.6942425	0.7247012	0.7734228	0.4932812	0.6529585	1.019524	0.7010146	0.6942425	1.066434	0.2929796	0.6339251	0.825477	0.5532219	0.5569431	1.740571	0.7278533	0.6829833	0.4391297	0.3974482	0.9941311	1.236942
1022	hsa-miR-450a_st	1022	hsa-miR-450a_st	0.5044751	0.5679705	0.4321836	0.5541329	0.65767	0.2259317	0.6117244	0.6558365	0.5899144	0.542501	0.7247011	0.5423959	1.050628	0.536783	0.9597251	0.4540934	0.5437536	0.5217938	0.1244989	0.7472582	0.8569574	0.7980879	0.6996133	0.7943276	0.4007417	0.5164589	0.6996133	0.4909058	0.4258963	0.8278431
1023	hsa-miR-450b-3p_st	1023	hsa-miR-450b-3p_st	0.5164589	0.5896068	0.5046833	0.5237622	0.9832674	0.5457482	0.3486968	0.5569062	0.703999	0.3345568	0.4614856	0.6187211	0.5188467	0.5167969	0.5812425	0.663454	0.1564628	0.9434376	1.527075	0.3718266	0.4735583	0.9905572	0.952819	1.134419	0.724701	0.5468217	0.567521	1.054945	0.5083815	0.7306722
1024	hsa-miR-450b-5p_st	1024	hsa-miR-450b-5p_st	1.804955	0.4688647	1.249393	1.134419	0.948976	0.5181875	0.797348	0.8903921	1.272693	1.131625	1.454866	0.5701447	1.066434	1.143893	1.372078	1.217957	0.8924155	1.928391	1.167554	0.9725291	1.246967	1.027371	0.7199566	0.948976	1.152013	1.414304	0.948976	0.7258419	0.3310156	1.12003
1025	hsa-miR-4510_st	1025	hsa-miR-4510_st	5.575239	6.568914	7.17178	5.730232	5.402867	4.979386	4.844104	5.508599	6.109545	4.780367	5.793983	6.179045	4.809071	4.431238	5.733807	6.596866	5.001647	4.946132	4.58671	5.715287	5.757976	5.076445	5.545523	4.54763	5.081508	4.604461	5.441639	4.598956	4.370381	5.783519
1026	hsa-miR-4511_st	1026	hsa-miR-4511_st	1.384368	0.6415675	0.6600115	0.9405323	0.5068586	0.6906642	0.8798931	1.037647	1.270399	0.4933027	1.082557	0.7030761	0.6825627	0.6747507	0.8139102	1.301494	1.100216	0.8379174	0.7424695	0.6759064	0.7273016	0.686655	0.7943067	1.136816	0.5284544	1.093679	1.134419	1.124385	0.870166	0.6981872
1027	hsa-miR-4512_st	1027	hsa-miR-4512_st	0.943418	0.6352304	1.049616	0.3673493	0.3895297	0.7570801	0.7133432	1.03525	0.491747	0.4749345	0.9236767	0.6985538	0.6536177	0.7283849	1.067856	0.7712147	0.7869111	0.3536923	0.5707667	1.179541	0.9047311	0.4569677	1.272693	0.7547465	0.8328317	0.943418	0.4744293	1.028158	0.7721217	0.5815961
1028	hsa-miR-4513_st	1028	hsa-miR-4513_st	3.650411	2.68782	3.43097	3.309416	2.786794	2.906048	3.698816	3.867387	3.819829	3.969325	2.474734	3.283113	3.832736	3.888519	3.236615	2.96541	3.427911	3.906054	5.036665	3.924029	2.874931	4.970876	3.444688	1.746261	2.487674	3.839482	2.92319	3.522847	3.314085	1.534168
1029	hsa-miR-4514_st	1029	hsa-miR-4514_st	2.347034	2.331583	2.544322	1.92225	1.142495	1.51985	1.516078	1.823081	1.555317	1.584431	2.253123	1.549565	2.416232	2.117167	1.495697	1.995636	1.521813	2.095422	2.57899	1.75001	1.782208	1.91732	2.329589	1.661878	2.127836	1.962163	1.909881	2.303949	2.009399	1.894122
1030	hsa-miR-4515_st	1030	hsa-miR-4515_st	0.8741249	0.8841838	1.014533	0.975534	1.543998	1.043404	1.191966	0.7751225	0.9114281	0.6884733	1.011771	1.197014	0.7962463	1.069209	0.5570515	1.049938	1.048025	0.9808341	0.4437707	0.5741266	1.109412	0.6703538	0.3820103	0.8866744	0.6908021	0.6873276	1.134419	0.8423802	1.144922	0.5073591
1031	hsa-miR-4516_st	1031	hsa-miR-4516_st	12.41934	11.62999	12.36309	11.80931	11.56632	11.33534	12.11314	11.66773	12.08502	11.88557	11.98667	11.36259	12.08206	12.338	11.18414	11.49381	11.46797	11.77611	12.77588	11.90802	12.17463	11.75457	11.52262	11.74804	12.21699	12.17099	12.01992	12.6123	11.82607	11.10082
1032	hsa-miR-4517_st	1032	hsa-miR-4517_st	1.294433	1.073694	0.7243233	1.142961	0.615536	1.528392	0.701652	1.23078	1.096848	2.050427	1.758435	1.497616	0.7025212	2.043644	0.7798846	1.052001	1.120142	1.086393	0.6052962	0.990741	0.343227	1.349295	0.9642326	1.737419	0.3586078	0.7147247	0.8945794	1.096992	1.310675	0.7874447
1033	hsa-miR-4518_st	1033	hsa-miR-4518_st	1.096167	1.272693	0.6592139	0.8065783	1.179661	0.407432	0.9397734	0.9625087	0.6947453	0.8189548	1.074781	0.9481271	0.8639304	0.7269295	0.8367366	0.8850603	0.7878489	1.242434	1.489021	0.9201148	0.6307872	1.084003	1.144072	0.7427325	1.572186	0.8869842	1.061679	1.020896	1.432435	0.5531957
1034	hsa-miR-4519_st	1034	hsa-miR-4519_st	2.487674	2.536348	1.790636	1.358785	0.6402678	2.223327	1.537915	1.433527	1.669334	1.413619	1.90937	1.500978	2.102197	3.076674	2.406465	1.668924	1.350184	1.818802	1.570522	1.058571	1.269418	1.369399	2.35559	1.134419	1.98862	1.661594	1.977864	2.110692	2.04238	1.20203
1035	hsa-miR-451_st	1035	hsa-miR-451_st	8.479059	5.707635	9.806857	9.375426	5.879876	9.174361	9.236562	7.430973	8.231682	8.753952	7.972577	8.920193	9.308075	8.276531	8.909632	9.629259	8.263025	8.673185	8.644024	10.43439	8.656833	9.717126	7.607638	8.564115	7.227421	8.064468	7.722465	8.791776	8.090878	9.450768
1036	hsa-miR-451b_st	1036	hsa-miR-451b_st	1.096167	1.105057	1.200179	1.038501	0.3625399	1.128237	1.074553	1.242467	0.2734896	0.7496644	0.9308659	0.5660015	0.8393785	0.4795078	1.241825	0.987793	1.461593	0.7541603	1.078836	0.8191872	1.078418	1.001014	0.8887058	1.291235	0.7231147	1.572405	0.9025398	1.143787	1.198196	1.012547
1037	hsa-miR-452-star_st	1037	hsa-miR-452-star_st	0.450939	0.5370497	1.384258	0.6870406	0.5410077	0.4962916	0.8871732	0.5630251	1.396858	0.8401874	0.8612397	0.538711	0.3854602	0.6254067	0.5357345	0.8313561	0.746103	0.9306415	0.1451601	0.6627503	0.5179614	0.6620557	0.6088036	0.7427325	0.8246458	0.3473268	0.282829	1.456411	0.5780322	0.7674862
1038	hsa-miR-4520a-3p_st	1038	hsa-miR-4520a-3p_st	1.023472	1.299995	1.210046	1.548749	0.8733757	0.6130795	1.976255	1.480274	2.051965	0.9597251	1.141207	1.454528	1.678011	1.138807	0.8749601	1.41293	1.484179	1.384258	1.58462	1.346493	1.435581	1.875929	2.640766	1.33317	1.142934	2.807641	2.095325	1.343062	0.7574762	2.577
1039	hsa-miR-4520a-5p_st	1039	hsa-miR-4520a-5p_st	0.5315543	0.6471179	0.3875418	0.5268273	0.4951677	0.3114634	0.5400462	0.3556623	0.7160001	0.2360977	0.6599097	0.4487538	0.1973872	0.4026669	0.8280535	0.8872722	0.7402214	0.3536923	0.846082	0.5129559	0.6153789	0.6947832	0.8751963	0.7768108	0.5930295	0.8929207	0.1385562	0.5249842	0.5505373	0.6404103
1040	hsa-miR-4520b-3p_st	1040	hsa-miR-4520b-3p_st	0.9893343	1.144311	0.8605897	1.45646	0.8097297	0.8047638	0.6261936	0.794327	1.02139	0.6870887	0.5181432	1.066434	0.8767564	1.05698	0.7084225	1.238434	0.8516731	1.776335	1.143235	1.908395	0.7309767	1.108536	0.9023316	1.215584	0.8058661	1.544579	1.134419	1.530905	0.9909788	1.394372
1041	hsa-miR-4520b-5p_st	1041	hsa-miR-4520b-5p_st	0.6632259	0.6750142	0.6332847	0.1283958	0.5662581	0.4070645	0.5234936	0.6612616	1.21257	0.6750142	0.8148176	0.5728161	0.1977462	0.5154819	0.3407715	0.7299188	0.666199	0.7872191	0.7811592	0.3893614	0.3718743	0.1968154	0.887419	0.7464265	0.616174	1.147299	0.3160482	0.7496541	0.5934127	0.4936349
1042	hsa-miR-4521_st	1042	hsa-miR-4521_st	2.769959	4.910466	2.440039	0.9579515	1.624653	2.895874	1.312345	1.631647	3.735521	1.717341	1.544002	1.657293	3.33345	3.912571	4.270669	2.599711	2.751258	2.73548	3.27372	3.482606	2.704485	2.974299	2.590704	1.13006	2.471508	3.837685	3.104944	6.855659	3.679552	1.143425
1043	hsa-miR-4522_st	1043	hsa-miR-4522_st	0.7966005	1.156863	0.6019459	0.723608	0.476675	0.7966005	0.5263125	0.8370485	0.8586509	0.6689795	0.9735649	1.330875	0.8774962	0.7148567	0.5497426	0.5298256	0.6241211	0.536783	0.5386912	0.5978117	1.045464	1.329336	0.52018	0.7427325	0.5260575	0.7247011	0.6811644	0.7986666	1.280119	0.9415348
1044	hsa-miR-4523_st	1044	hsa-miR-4523_st	1.391791	1.022841	0.9322165	0.7813714	0.8545097	1.056066	1.196049	0.4611158	1.791717	1.513693	0.5180048	0.6019967	1.134793	1.417589	1.235256	1.321199	0.6857287	0.7133862	1.520115	1.284728	1.078418	0.8502172	1.217869	0.7303239	0.9189976	1.347118	1.159031	1.051296	1.010684	0.4985054
1045	hsa-miR-4524-star_st	1045	hsa-miR-4524-star_st	0.8972468	0.4599525	0.9424977	0.8554035	0.9603405	1.272504	1.394993	2.720108	0.5960128	0.7249267	1.716356	1.300132	0.7701325	0.6131556	0.7701325	0.9767533	1.353839	1.300455	1.263434	1.030298	1.852022	0.7062676	1.039898	0.4394217	0.7750479	1.193423	1.09662	0.5713472	0.7501564	1.001184
1046	hsa-miR-4524_st	1046	hsa-miR-4524_st	0.9551547	1.188208	1.096694	1.43961	0.7269226	0.6814585	1.033385	2.545559	1.516395	0.8017926	0.9859694	1.165043	1.44741	0.8257551	0.8179863	1.493439	1.152519	2.091849	1.505469	1.804125	1.72751	0.761146	1.609369	1.502862	1.167249	0.7247011	1.569371	0.7966137	0.8849012	1.200179
1047	hsa-miR-4525_st	1047	hsa-miR-4525_st	1.634106	2.055048	2.000579	2.405802	1.927338	2.689281	2.287399	1.712721	1.444957	2.496425	2.990402	1.374979	3.323781	2.00826	1.016548	1.420204	1.44634	1.879704	2.310527	1.474072	1.214254	1.452549	1.959255	1.439935	1.402172	0.7322569	2.558468	1.47051	0.8271679	1.156271
1048	hsa-miR-4526_st	1048	hsa-miR-4526_st	2.902277	2.039892	3.233095	1.938428	3.261806	2.43126	2.89236	2.446774	2.421494	3.41548	2.649646	0.7364421	3.255674	3.978989	2.684108	1.044618	2.455021	2.031364	3.617128	2.219341	1.409423	1.573689	2.729785	0.4814644	1.625403	3.019854	2.500949	3.266626	2.945828	0.7520425
1049	hsa-miR-4527_st	1049	hsa-miR-4527_st	0.4023619	0.6969298	0.743219	1.244761	0.9747494	0.3374717	0.5710992	0.792904	0.5066221	0.6262984	0.7247011	0.9067643	0.3536923	0.8605897	0.7427325	0.7427325	1.120142	0.9226117	0.5147813	0.4902034	0.6369305	1.068472	0.52018	0.8530737	0.5650311	0.5650311	0.5377592	0.6262984	0.8313088	0.7674862
1050	hsa-miR-4528_st	1050	hsa-miR-4528_st	0.7346224	0.9678677	0.7551093	1.029568	0.8545097	0.8749367	0.8774962	0.6188511	1.270684	0.7138953	0.9807773	0.8691471	0.7394484	0.7549465	0.4065319	0.9515619	0.9331363	0.6192687	0.3739532	0.4170417	0.7549465	0.8342901	0.880469	0.8210686	0.2539405	0.4101964	0.7115373	0.7138953	0.7427324	0.7017897
1051	hsa-miR-4529-3p_st	1051	hsa-miR-4529-3p_st	2.773378	1.91697	2.967904	2.877609	1.837595	3.046013	2.164186	5.07864	2.041382	2.67268	2.335278	1.552213	3.751369	2.46859	2.94635	2.156989	2.969239	3.658214	2.126131	2.419859	3.872238	3.960862	2.663614	3.308744	2.412734	2.509974	2.15609	2.458266	2.760326	2.990675
1052	hsa-miR-4529-5p_st	1052	hsa-miR-4529-5p_st	0.8670497	1.323072	0.9665436	0.7991032	1.364401	1.749831	0.8893197	0.8280465	0.9882665	1.47904	1.210771	1.290762	1.502674	1.027371	1.273071	0.928278	2.070341	1.116813	1.598257	1.496552	1.308399	1.293925	2.597332	0.7850211	1.876555	1.472385	1.317982	0.8987268	1.410552	0.9929755
1053	hsa-miR-452_st	1053	hsa-miR-452_st	5.022146	8.048592	3.943606	6.503971	8.759554	8.892186	9.282192	5.946398	5.686553	5.297674	6.013836	6.406319	7.786578	1.837572	5.040088	5.734928	9.03765	5.452138	4.64416	5.649172	4.423119	5.852974	5.702607	8.009715	5.909255	5.157059	6.889156	8.42008	8.872629	5.837511
1054	hsa-miR-4530_st	1054	hsa-miR-4530_st	11.47707	10.58157	11.1313	10.75524	10.44961	10.66638	12.06883	11.56583	11.50945	11.90613	10.27809	10.28489	11.19067	11.25954	9.805197	10.20575	10.33934	11.13576	12.30843	10.60425	10.9512	10.87601	10.0131	12.09958	11.07886	11.31236	11.30118	11.77534	11.23016	11.12269
1055	hsa-miR-4531_st	1055	hsa-miR-4531_st	0.7966006	0.4909654	0.5871272	0.5846249	0.4946834	0.5550339	0.6674313	0.7382696	0.6034874	0.307173	0.780408	0.4180222	0.8774962	0.6946764	0.1990452	0.2964647	0.5871272	0.842926	0.497042	1.352843	0.59249	0.6754301	0.5758869	1.117771	0.5094094	0.3531526	0.3857184	0.5960594	0.5721658	1.084602
1056	hsa-miR-4532_st	1056	hsa-miR-4532_st	9.784382	9.594975	10.40015	10.62459	10.41385	9.823026	10.64416	9.474602	10.51576	9.499189	9.495975	9.617392	10.878	10.75148	8.295351	9.65473	8.771952	9.437142	11.01739	10.52315	10.35299	10.29824	9.255198	9.528639	10.29026	9.83493	10.2149	10.77376	9.688234	8.873909
1057	hsa-miR-4533_st	1057	hsa-miR-4533_st	2.487674	2.127078	1.756492	1.804125	1.739285	0.9687511	1.426977	1.37776	1.272693	2.504709	1.864459	1.609826	1.517958	2.015902	2.003423	1.172641	1.633056	1.723911	2.0748	2.128785	1.695151	1.293376	1.885351	0.9485437	1.700832	1.605827	2.243868	2.059901	1.127251	1.193266
1058	hsa-miR-4534_st	1058	hsa-miR-4534_st	4.747723	4.160088	5.160642	4.955564	4.08696	4.108543	5.080771	3.394219	4.435858	3.992069	5.012603	4.186302	5.506913	4.749833	4.085243	4.781276	4.415455	4.609971	5.193809	4.417972	3.91892	4.588491	3.961793	2.227744	4.541279	4.319408	4.325443	4.246622	4.031845	1.63709
1059	hsa-miR-4535_st	1059	hsa-miR-4535_st	3.24956	2.620731	3.453125	2.446056	1.775407	1.70426	2.575025	0.6825581	2.424905	2.627412	2.931516	2.509557	3.472265	3.822377	2.019289	2.668582	2.964305	2.705069	4.042242	2.643534	2.075916	4.093605	3.308585	0.4460473	2.47828	2.317287	2.724917	2.693967	2.213549	0.7809272
1060	hsa-miR-4536_st	1060	hsa-miR-4536_st	0.7514201	0.6840233	1.049616	0.6981782	0.6822233	0.5669035	0.7262847	0.940193	0.4516825	0.9597251	0.2898274	0.7966005	0.6825627	0.701166	1.103842	0.646396	1.487303	1.021254	0.8341734	0.7514201	0.8632878	0.995939	0.4486977	1.456127	0.899003	0.8392614	0.5490793	1.570971	0.3117948	1.025116
1061	hsa-miR-4537_st	1061	hsa-miR-4537_st	2.194015	1.776538	1.208684	1.206154	1.863562	1.335495	1.850085	2.019168	2.324304	2.002079	1.583986	1.773005	1.548145	1.23357	1.548145	2.174217	3.377919	1.794998	1.610926	1.625564	2.318915	1.765006	2.17195	1.214776	1.72051	1.908863	2.434843	1.456411	1.537679	1.530005
1062	hsa-miR-4538_st	1062	hsa-miR-4538_st	2.194015	2.841645	2.319322	1.922147	3.244513	2.156527	2.489374	3.826733	2.163399	2.272822	2.089222	2.495954	2.522657	3.014105	1.918328	2.448338	2.42005	1.918972	1.626877	2.446531	2.885496	2.188727	2.671808	2.166618	2.059752	4.288492	4.489467	3.916982	2.288835	1.905889
1063	hsa-miR-4539_st	1063	hsa-miR-4539_st	4.748892	4.294015	4.234025	4.398247	4.904537	3.728693	5.114175	5.568219	3.794774	4.266818	3.542845	4.643745	5.25036	5.229551	3.849227	4.051557	3.834115	2.517622	4.505409	4.722267	4.439999	4.823429	4.692655	0.7545693	3.788042	5.771391	5.668419	5.78232	4.847457	2.641117
1064	hsa-miR-454-star_st	1064	hsa-miR-454-star_st	1.163181	0.9796187	0.6825627	1.026622	0.7567992	0.4335842	0.7797857	0.829915	0.6193995	0.6980579	0.9807773	0.7762742	0.8897148	0.9481475	0.768135	0.9397202	0.5176664	0.3977467	0.7924898	0.7923647	1.230247	1.234523	0.508754	1.532084	0.5657598	0.2584262	0.644444	0.9703457	0.4187484	0.3810897
1065	hsa-miR-4540_st	1065	hsa-miR-4540_st	0.5709717	0.7160357	0.8615687	0.3329037	0.8751032	0.5981861	0.8260458	0.7164477	0.9761426	0.5623487	0.4653848	0.7777786	0.5623487	0.4853326	0.4834162	0.2247781	0.8608252	0.5617285	0.7160357	0.7966005	0.5518835	0.7251154	0.606029	0.767678	0.5672642	0.983088	0.8260458	0.6995623	0.9395285	0.7674862
1066	hsa-miR-454_st	1066	hsa-miR-454_st	6.729725	5.12991	6.111432	5.027533	5.315275	5.975415	4.706036	2.82724	4.825238	6.669744	5.869541	6.299331	6.109579	6.5969	4.941317	5.769516	5.590374	4.609362	4.570119	4.212876	4.163045	5.793355	5.639084	0.800025	5.740092	5.047444	5.116682	3.849529	4.373013	2.562256
1067	hsa-miR-455-3p_st	1067	hsa-miR-455-3p_st	10.8239	12.98268	10.57569	11.35168	11.5491	10.60876	12.44826	11.2576	11.31354	9.773491	11.82415	12.11418	12.34347	10.21622	11.72908	11.96778	11.74218	11.93114	10.20308	11.81476	11.93286	11.00139	11.78796	11.63811	11.53152	11.95163	11.67678	12.6684	10.53393	10.67971
1068	hsa-miR-455-5p_st	1068	hsa-miR-455-5p_st	3.368724	7.748275	3.744784	4.783617	5.469775	5.220345	6.207556	4.880332	5.552484	5.088171	4.424927	5.595435	6.778034	4.935826	4.963997	6.486959	5.156035	3.862164	2.164186	3.842819	3.003913	3.012521	5.907379	1.355076	6.038675	3.264266	5.006403	5.575798	3.956499	3.639232
1069	hsa-miR-4632_st	1069	hsa-miR-4632_st	1.384258	1.408495	1.368004	0.8065783	1.285285	1.635892	0.3593149	0.5685127	2.21979	1.148103	1.560169	0.7840888	0.9633051	1.531222	1.200179	0.8587742	0.9963917	1.552083	1.749098	1.115903	1.571383	1.779126	1.440518	0.8785344	0.9316717	0.9597251	0.7805948	1.443899	0.9026098	0.9183518
1070	hsa-miR-4633-3p_st	1070	hsa-miR-4633-3p_st	0.9807706	1.334361	0.6117491	0.00314343	1.43212	1.250001	1.320795	0.9816746	0.9273093	1.074293	0.9904485	1.365546	0.9816746	1.025757	0.8251693	1.028615	1.161843	1.365546	1.258276	1.990934	0.4689383	1.153082	0.9565912	1.144091	0.8358446	1.054741	1.260131	0.2877091	1.11669	0.9273093
1071	hsa-miR-4633-5p_st	1071	hsa-miR-4633-5p_st	3.159957	3.002245	3.264748	2.183627	2.354179	1.633929	1.785928	2.473344	2.1992	2.373212	1.930484	3.181717	2.469006	2.03269	2.242746	2.004253	2.238161	1.871142	1.615539	1.804125	2.22637	1.948643	2.446897	3.317513	1.928675	2.232958	2.156822	2.318515	1.775411	1.713981
1072	hsa-miR-4634_st	1072	hsa-miR-4634_st	7.64135	6.808093	8.302775	6.606694	6.997198	6.973397	6.489403	4.962012	7.818825	7.155538	7.690783	6.985915	8.248919	7.383751	6.170014	7.445262	6.702504	6.980927	8.88184	7.162649	7.988072	7.118477	7.520297	3.796991	8.21568	7.562608	7.252215	8.218102	7.416557	4.620871
1073	hsa-miR-4635_st	1073	hsa-miR-4635_st	1.289389	1.791793	1.54605	1.65352	1.134636	1.126265	1.282955	1.364914	0.6965774	1.306304	0.6728234	0.8347358	1.543396	1.190254	0.8726367	1.440844	1.37969	1.631526	0.9150019	0.7673109	1.315701	1.102533	1.285355	1.261833	1.193505	1.306304	1.686861	1.003089	1.256434	2.075184
1074	hsa-miR-4636_st	1074	hsa-miR-4636_st	0.6195691	0.5817757	0.7023965	0.685723	0.7336544	0.6757452	0.7592165	0.3415443	0.496928	0.6599846	0.7247011	0.7037348	0.4685476	0.6946763	0.9597251	1.21954	1.052478	0.939574	0.2843096	0.7289366	0.9575627	1.329336	0.9440926	0.6218772	0.4970799	0.7247011	0.756641	0.594016	0.8773451	0.8705963
1075	hsa-miR-4637_st	1075	hsa-miR-4637_st	0.3888002	0.2314634	0.7764361	0.7562787	0.6974515	0.9780986	0.6891586	0.759997	0.7405671	0.7784282	0.8283003	0.4911543	0.6529761	0.6167085	0.8135799	0.7975834	0.5234816	0.7092513	0.6627719	0.6515609	0.536783	1.519558	1.033125	0.7409496	0.6716053	1.037159	0.7349136	0.7508588	1.165702	0.6895183
1076	hsa-miR-4638-3p_st	1076	hsa-miR-4638-3p_st	1.037462	1.008348	1.351858	1.012054	1.804125	1.059459	1.38844	1.091994	0.5511734	1.206032	0.6779715	1.605423	2.103006	1.40811	0.9021505	1.018944	1.120142	1.028081	2.294478	1.246551	1.031688	0.9968156	1.05657	1.134419	1.200315	0.5591284	0.6353632	0.8519971	0.9442493	0.7207565
1077	hsa-miR-4638-5p_st	1077	hsa-miR-4638-5p_st	2.586463	1.638774	1.571898	2.908386	1.991765	1.416313	1.348611	1.744406	2.054906	1.876147	2.414658	1.918583	1.944058	2.562196	1.658684	2.079531	1.622814	1.664278	2.423557	1.854379	1.616929	1.787842	1.86479	0.7427324	2.131429	2.48289	1.360911	1.049786	1.96044	1.030035
1078	hsa-miR-4639-3p_st	1078	hsa-miR-4639-3p_st	0.6628882	0.8466228	0.5699196	0.4354098	1.339567	0.7257797	0.5712684	0.5699196	0.5381129	0.5294898	0.9807773	0.7257797	0.393494	0.8953229	0.35934	0.4567594	0.8332769	0.3536923	0.8781625	0.7499242	0.4780789	0.5164589	0.5237671	0.6719117	0.7247011	0.5134473	0.4253735	1.009403	0.6922565	0.6548431
1079	hsa-miR-4639-5p_st	1079	hsa-miR-4639-5p_st	1.512539	0.3721361	0.3816474	1.137768	0.4234421	0.429819	0.7400056	0.4006877	0.3656637	1.219174	1.522425	0.5789429	0.3635131	0.6946763	0.7427325	0.8274866	0.5308015	0.9385784	1.160972	0.8639725	0.7246963	0.8352773	0.5803306	1.137768	0.4868889	0.8565919	0.8808446	0.8987267	1.206448	0.2867063
1080	hsa-miR-4640-3p_st	1080	hsa-miR-4640-3p_st	1.71553	1.671325	1.39835	1.616608	1.917532	1.861728	2.2249	1.755743	2.829142	1.769457	2.562912	1.763193	2.65729	2.599212	2.166938	1.242478	2.005905	1.5263	1.235194	1.866844	1.645218	1.533973	2.711619	1.339805	1.782171	1.607298	1.409888	2.72711	2.763144	1.475648
1081	hsa-miR-4640-5p_st	1081	hsa-miR-4640-5p_st	4.860635	4.022738	4.428645	4.730051	4.985568	4.961703	5.289876	4.581162	5.171587	4.874992	4.388983	4.318356	5.884639	5.404401	4.314479	3.26318	4.402045	3.946395	5.841556	4.777691	4.27498	4.084936	4.549911	1.591978	4.313089	5.024234	4.076465	4.422827	4.42636	3.39385
1082	hsa-miR-4641_st	1082	hsa-miR-4641_st	1.037777	0.7470533	0.4965104	0.6938059	1.408433	0.5739889	0.6362447	0.4006876	0.7674861	1.104614	1.294518	0.7722536	0.4783761	0.9045889	0.8986448	0.7867317	1.497427	0.9119029	0.7100215	0.8405997	1.078418	1.329336	0.6448637	0.6872239	1.592927	2.464383	0.7821631	0.6155896	1.164477	0.6185493
1083	hsa-miR-4642_st	1083	hsa-miR-4642_st	1.397202	0.6681429	0.922582	1.112406	0.8308774	0.8092912	0.6731268	0.9924291	0.8979621	1.102428	0.8710351	0.7996808	0.6825627	0.9959141	1.35324	1.516836	0.9959141	0.7993252	0.7674862	1.191391	0.6943636	0.268109	0.8260075	1.269744	0.67743	0.7545593	0.8896024	1.61332	1.256434	1.677091
1084	hsa-miR-4643_st	1084	hsa-miR-4643_st	0.7192045	0.4827164	0.1641068	0.5810995	0.4015071	0.5365108	0.3039435	0.8117561	0.3742927	0.7347757	0.4364747	0.3004904	0.3144533	0.4998592	0.6464586	0.6187006	1.0309	0.7253942	1.099147	0.6945277	0.5837184	0.63686	0.7966005	1.675594	0.5380349	0.7366785	0.8001002	0.6113069	1.11138	0.6272618
1085	hsa-miR-4644_st	1085	hsa-miR-4644_st	1.306588	1.516885	2.072878	2.067269	1.39997	1.29414	1.14064	1.007183	0.9779075	1.662307	1.518233	0.7936038	1.272693	1.748696	1.172112	0.7146656	1.123733	1.966913	1.030629	1.776058	0.7999263	1.594887	1.383285	1.56674	1.548774	0.9642405	1.609702	1.69595	1.799709	2.534189
1086	hsa-miR-4645-3p_st	1086	hsa-miR-4645-3p_st	1.017303	1.498388	1.120839	0.9702512	1.255639	1.150678	0.7729557	0.5647926	0.7674862	0.9597251	0.8523768	0.7330557	0.917588	0.9379121	0.7427325	0.8523768	1.521271	1.404108	0.6909565	0.9282038	0.9479049	0.8416599	0.6574794	1.488497	0.6795721	1.056902	1.425791	0.7387788	0.8705361	1.554256
1087	hsa-miR-4645-5p_st	1087	hsa-miR-4645-5p_st	2.58222	2.612509	3.425208	1.484959	2.388701	1.894383	2.217312	3.215786	1.804125	2.049686	2.064517	2.230037	2.089204	1.45147	2.487674	2.134939	2.444978	2.43248	2.169726	2.107338	3.01997	2.367187	2.380989	1.790112	2.094119	1.225413	2.130812	1.627891	1.256434	2.502998
1088	hsa-miR-4646-3p_st	1088	hsa-miR-4646-3p_st	1.027782	0.8756156	1.200179	1.339972	1.576308	0.7013643	0.9455529	1.339972	0.6215104	0.9884437	1.06632	1.224259	0.7371938	1.270277	1.591443	1.017373	0.5541768	0.6048397	1.254235	0.7966005	1.416888	1.189034	1.188198	1.735847	0.9426122	1.327947	0.7656088	1.55944	1.341977	1.198607
1089	hsa-miR-4646-5p_st	1089	hsa-miR-4646-5p_st	4.472142	3.498248	3.803471	4.473175	2.690494	3.889615	5.414112	6.418521	4.346387	6.241878	3.171866	2.866181	3.704518	5.163201	3.029222	4.613794	3.725096	5.31759	4.747334	5.704061	3.131669	4.873774	3.717629	1.451397	3.862698	4.312682	4.761907	5.465904	4.514757	3.331611
1090	hsa-miR-4647_st	1090	hsa-miR-4647_st	1.847593	1.349246	1.704007	2.639426	1.397466	1.720709	1.876649	1.480274	2.798977	1.810982	1.876147	1.98862	2.639564	2.731612	2.057139	2.202785	2.183466	1.555223	2.466806	2.067429	2.002813	1.646331	2.442528	1.597755	1.456411	1.306461	1.239239	1.607646	1.291937	1.349246
1091	hsa-miR-4648_st	1091	hsa-miR-4648_st	2.248329	0.6743982	1.276672	1.480274	1.248776	0.6165859	0.726081	0.6277439	1.918482	0.9695623	0.6019103	2.300703	0.5280692	2.255303	1.507246	1.331027	1.172673	0.6657752	1.000195	1.288013	1.426459	2.188869	1.499749	1.728296	2.031535	1.403672	0.9918528	0.7877811	0.5164589	0.7058564
1092	hsa-miR-4649-3p_st	1092	hsa-miR-4649-3p_st	2.847849	2.226864	2.119968	2.108312	2.20899	1.889655	2.858662	3.159663	1.890715	2.251385	2.510696	1.89678	2.548728	2.740744	2.096355	2.356736	1.951494	2.101165	2.01256	2.66284	1.610637	2.673857	2.368766	1.99809	2.314394	1.774624	1.977864	1.762333	1.34708	1.503196
1093	hsa-miR-4649-5p_st	1093	hsa-miR-4649-5p_st	8.013894	6.686979	6.763198	6.897709	6.941681	6.295286	7.154981	6.872665	7.435709	7.069304	6.76911	6.261418	7.176003	6.877017	6.481958	6.822184	6.063562	6.587987	8.441137	6.907976	6.711961	6.473525	6.715804	5.026844	6.766545	6.309055	6.625603	6.708519	6.14472	3.430923
1094	hsa-miR-4650-3p_st	1094	hsa-miR-4650-3p_st	0.7710556	0.8047261	0.7806542	0.5913616	0.6665093	0.9090419	0.9284695	0.7169178	0.4747567	0.3888249	0.9155048	0.9090419	0.5386984	0.4918995	1.176154	1.131385	1.130144	0.7268496	0.8406913	1.051197	0.7388333	0.7781935	0.6161063	0.8551738	0.7806542	0.6289003	1.156659	0.03443092	0.5386984	1.042754
1095	hsa-miR-4650-5p_st	1095	hsa-miR-4650-5p_st	1.181016	0.4575487	0.373338	0.7565134	0.6434246	0.4798266	0.6999836	0.9943671	0.4479471	0.7465357	0.9807773	1.314496	0.6654967	0.5462518	0.8916661	0.5348568	1.114485	0.7371542	0.7674862	1.050495	0.7465357	0.6179844	0.7101674	0.7427325	0.3986689	0.6537962	0.5458114	0.4615013	0.5478437	1.095643
1096	hsa-miR-4651_st	1096	hsa-miR-4651_st	9.619204	9.024313	9.096886	8.451749	8.687118	8.055887	8.861019	8.687778	9.068736	8.620349	8.78581	8.195314	9.399888	9.646564	7.777553	8.197524	8.097025	8.46265	9.718897	8.391539	8.492928	8.461885	8.264988	8.052626	8.932349	8.69418	8.936186	8.934774	8.303101	7.585519
1097	hsa-miR-4652-3p_st	1097	hsa-miR-4652-3p_st	1.091985	1.213218	1.149756	1.574162	1.567168	2.11195	0.9776358	1.143286	1.118884	1.168406	1.208185	0.9687844	0.9207091	1.429476	1.385435	1.287448	0.8605898	1.404508	0.9597251	0.6742662	2.356949	1.876478	1.05583	0.9310017	1.104427	1.02992	0.9259833	1.44953	1.047951	0.7473041
1098	hsa-miR-4652-5p_st	1098	hsa-miR-4652-5p_st	0.9997662	0.8606451	0.5260575	0.3594596	0.8437634	0.6058666	1.243383	1.180952	0.877882	1.162891	1.091173	0.698064	0.8774962	0.8050722	0.8531283	0.7808696	0.820819	0.4723643	1.28909	0.3718266	0.7966005	0.7559539	1.158857	1.362647	0.5260575	0.835097	0.9878922	0.7838204	0.957112	0.877882
1099	hsa-miR-4653-3p_st	1099	hsa-miR-4653-3p_st	1.528558	1.61389	1.586104	1.008425	1.267701	1.26618	1.928532	1.469794	1.459541	1.339341	1.159245	1.038701	1.152142	1.330169	1.624574	1.212312	1.321988	1.268281	0.7594064	1.02239	1.870126	2.112903	1.157537	1.278719	1.921298	1.081127	1.535682	1.056869	1.219476	1.202031
1100	hsa-miR-4653-5p_st	1100	hsa-miR-4653-5p_st	1.469402	1.046349	0.9312115	0.629181	0.6205249	0.8652352	0.6167133	0.671261	0.8183538	0.424314	0.6183842	0.708829	0.3536923	0.7652981	0.5605344	1.372116	1.224169	0.8073564	0.2898274	0.5992154	1.078418	0.7609429	0.9504086	1.186075	1.048211	0.788601	0.5063937	1.193258	0.7870322	1.497436
1101	hsa-miR-4654_st	1101	hsa-miR-4654_st	2.260627	2.213331	2.075875	2.361989	1.134419	1.311994	2.179194	1.261093	1.850548	2.735404	2.389243	1.926994	2.009127	2.450099	1.996945	2.037166	1.734632	2.6945	2.467222	1.992957	2.09664	1.817975	1.633481	1.223947	1.742923	2.137913	1.780566	1.973384	1.08579	1.200179
1102	hsa-miR-4655-3p_st	1102	hsa-miR-4655-3p_st	2.553081	2.203125	1.874374	1.447129	1.160304	1.841904	1.493988	0.5067618	2.509762	1.444077	1.470893	1.465088	3.312413	1.969904	1.232848	1.503296	1.344942	1.066434	3.122218	1.058479	2.091857	1.956033	1.585402	1.134419	2.001179	1.567498	2.009668	2.299572	1.535747	0.7674862
1103	hsa-miR-4655-5p_st	1103	hsa-miR-4655-5p_st	5.812551	4.657525	5.162765	4.97489	4.496374	4.933317	5.657727	4.728519	5.311839	5.743633	5.196948	5.04154	5.495308	5.896012	3.948949	5.20387	4.655201	5.070076	6.296937	5.026183	4.791106	5.209363	4.479057	1.325928	5.000589	5.469059	5.277178	5.476376	4.086658	1.485415
1104	hsa-miR-4656_st	1104	hsa-miR-4656_st	6.736703	5.485979	6.560353	6.197983	6.312057	5.483557	6.201387	6.383253	5.670999	6.384897	6.060391	5.760416	6.062385	6.249457	4.876616	5.549762	5.397219	5.220825	6.843472	6.182829	5.693824	5.919022	5.747825	2.704792	5.722753	6.258204	5.508914	5.964227	5.532652	3.245293
1105	hsa-miR-4657_st	1105	hsa-miR-4657_st	2.501268	2.012737	2.323773	1.999023	2.278908	2.317759	2.164186	2.459532	3.007406	2.440843	1.560169	1.546875	1.515113	2.276488	1.54303	1.463532	2.376189	3.394078	3.613109	2.083944	2.573233	2.537807	2.020872	2.419771	2.23104	3.73518	2.220284	2.826455	2.127466	1.362381
1106	hsa-miR-4658_st	1106	hsa-miR-4658_st	1.122663	1.184047	0.3548235	0.8045026	1.497365	1.080152	2.235799	1.27063	0.7915715	1.329336	0.780566	0.9595386	1.830257	1.329336	1.314519	0.6612376	0.6574793	1.086897	1.394537	1.056066	0.7659868	1.129125	1.144227	0.934208	0.9670372	1.122663	0.8204174	1.297249	1.543954	0.3686622
1107	hsa-miR-4659a-3p_st	1107	hsa-miR-4659a-3p_st	0.6632259	0.4649799	0.4649799	1.460398	0.861037	0.8341552	1.480695	0.9216108	1.00512	0.5927404	0.7373477	0.8081703	0.574994	0.6185063	0.5061811	0.7473465	0.9191247	0.4541916	0.6803832	0.8131748	0.7767241	0.7555071	0.7592281	0.4460473	0.9637493	0.7622558	0.8642027	0.7319596	0.9817806	1.180302
1108	hsa-miR-4659a-5p_st	1108	hsa-miR-4659a-5p_st	0.6632259	0.5560063	1.049616	1.134419	0.796494	0.3895297	1.160972	0.3274501	0.5477805	0.8511704	0.7247011	0.5691221	0.3536923	0.2876568	0.6718848	0.5936947	1.054281	0.3561283	0.414036	0.5741267	0.7966005	0.9496449	1.255054	0.6270053	0.5647233	0.7247011	0.4196227	1.338002	1.178516	0.8185254
1109	hsa-miR-4659b-3p_st	1109	hsa-miR-4659b-3p_st	0.8559477	1.00416	0.7656195	0.5380325	0.6290917	1.02925	0.6096098	0.5958906	0.7363966	0.595902	0.5293894	0.8329763	0.4336142	0.9199369	1.154928	1.166134	0.8295001	0.7985479	0.4102454	0.7213167	1.115375	0.4850303	1.150894	1.329622	0.5260576	0.9286355	0.3731217	0.5772117	0.8020797	1.007048
1110	hsa-miR-4659b-5p_st	1110	hsa-miR-4659b-5p_st	0.6897156	1.079587	0.6233426	0.290216	0.4914583	1.01322	0.6623235	0.8991824	1.227289	0.4942114	0.9807773	0.4129144	0.8774962	0.7119939	0.3536923	0.9780649	0.7080785	0.8378182	0.4770972	0.7203002	0.7254223	0.6863753	1.227289	0.5865665	1.142616	0.6650501	0.5428858	1.073133	1.070133	0.5331246
1111	hsa-miR-4660_st	1111	hsa-miR-4660_st	1.160447	1.721748	0.496084	2.021535	0.8568057	1.01401	0.7881392	0.6180295	0.7651901	1.129676	0.8946515	0.9665509	0.8375024	1.2736	0.9620211	0.675411	1.290092	0.9571695	1.757313	1.044004	0.5902035	0.6864094	1.274989	0.7450285	0.5760174	0.1691946	1.353426	1.41008	0.7845819	0.4810962
1112	hsa-miR-4661-3p_st	1112	hsa-miR-4661-3p_st	2.194015	2.297286	1.980866	1.69416	2.254696	1.509806	1.385756	2.037972	1.672819	1.921639	1.849739	2.186711	1.709879	1.571544	1.984005	2.221158	1.877556	1.774373	1.705614	1.699165	2.007868	1.739127	2.207818	1.566324	2.099074	1.939854	2.07971	2.346525	1.718673	1.9697
1113	hsa-miR-4661-5p_st	1113	hsa-miR-4661-5p_st	1.097397	1.545173	0.9550431	0.8078083	1.541679	0.5995657	1.160972	0.9716189	0.76255	0.9299598	0.4995296	0.3623153	1.010247	1.223106	0.9629898	0.5253983	1.121372	0.536783	2.400677	0.5823827	0.6157075	0.7889394	1.084231	1.015213	0.9971815	0.9609551	0.6890348	1.26795	0.7537901	0.5302974
1114	hsa-miR-4662a-3p_st	1114	hsa-miR-4662a-3p_st	0.8582028	1.272693	1.194305	0.6286368	0.7805303	1.093843	1.494687	1.91988	0.7040592	0.6874073	1.776856	0.9601228	1.178658	1.03642	1.480274	1.261163	1.275012	1.183197	0.783079	0.889411	1.346018	1.027371	1.256799	0.8227043	1.790126	1.301469	1.378987	1.535311	0.7586786	1.987135
1115	hsa-miR-4662a-5p_st	1115	hsa-miR-4662a-5p_st	0.7168484	0.5076135	0.3718266	0.2827513	0.4481773	0.5185836	0.947084	0.4702754	0.3623153	0.716127	0.4185475	0.3751907	0.5164589	0.4490459	0.9140359	0.6970433	0.2666766	0.3536923	0.6549255	0.7509114	0.8661883	0.4776682	0.5788276	1.147295	0.2526998	0.959725	0.6703548	0.9683145	0.5293343	1.269766
1116	hsa-miR-4662b_st	1116	hsa-miR-4662b_st	0.8122068	0.6574795	1.198597	0.7205696	0.7669835	0.7473166	0.8556097	1.629255	1.516395	1.096039	0.8571408	0.9666123	0.8283156	1.019437	1.431093	0.9970573	0.8219785	1.362371	0.9189336	0.7966006	1.584562	1.005485	0.4982935	1.715532	1.095631	0.680958	1.036344	0.5343829	0.8941799	0.9263335
1117	hsa-miR-4663_st	1117	hsa-miR-4663_st	1.096167	0.9704751	0.5260575	1.069645	0.8109599	1.070248	0.5723833	1.42409	1.052815	1.069645	1.266106	0.7511562	0.8774962	1.143116	1.150832	1.191172	1.405471	0.9852227	1.348566	0.7966005	0.9256239	0.5751566	1.405471	1.419749	0.8070474	1.245054	1.134419	1.456411	0.9416322	1.200179
1118	hsa-miR-4664-3p_st	1118	hsa-miR-4664-3p_st	1.952038	1.458582	1.695012	2.344056	0.9359443	1.297136	1.493988	0.9629175	2.011456	1.509207	2.444541	1.115537	1.452563	1.901381	0.7253074	1.572434	1.633056	0.536783	1.882899	1.076955	1.435581	2.323427	0.7966005	2.61416	1.295335	1.271116	1.413539	1.318075	1.803042	0.486079
1119	hsa-miR-4664-5p_st	1119	hsa-miR-4664-5p_st	2.786126	2.040268	1.281598	2.334526	2.674141	1.800074	2.688215	0.2794678	2.103614	4.648573	3.751167	2.07431	3.617283	3.576725	2.747305	1.022956	4.440689	3.046013	2.68219	1.419167	1.77486	3.984052	2.408621	1.737419	4.138259	3.580857	1.414643	4.082852	2.528945	2.084349
1120	hsa-miR-4665-3p_st	1120	hsa-miR-4665-3p_st	2.029647	2.373212	2.464099	2.164186	2.592352	2.397913	2.133224	3.038055	2.093745	2.974825	2.649647	1.41074	2.227384	2.803107	1.98862	2.058737	2.848228	1.854661	2.348512	2.42005	2.249522	1.569895	3.471468	2.583198	2.504889	2.910227	2.651159	2.915106	1.804919	1.541405
1121	hsa-miR-4665-5p_st	1121	hsa-miR-4665-5p_st	7.279264	6.62029	6.503325	6.033346	6.771585	6.668864	5.966856	5.154687	7.674494	6.209377	6.67123	6.330098	7.576288	6.385865	5.282388	6.499005	5.758969	6.350886	7.883051	6.390229	6.737587	6.47586	6.936523	2.957021	6.338979	7.451538	6.979161	7.430113	6.203613	2.562256
1122	hsa-miR-4666-3p_st	1122	hsa-miR-4666-3p_st	0.7002518	0.4135366	0.4445112	0.5691221	0.4870495	0.727545	0.3956096	1.132769	0.3623154	0.3409027	0.4982996	0.592905	0.6553423	0.6569698	0.451212	0.2432553	1.126976	0.7872191	0.5802184	0.7130101	0.4856093	0.462729	0.5033755	0.4495075	0.4974911	0.9491792	0.3648151	0.2920792	0.2920792	0.3032439
1123	hsa-miR-4666-5p_st	1123	hsa-miR-4666-5p_st	0.410093	0.5276116	0.8605897	1.018472	0.8025541	0.8488954	1.045024	0.7078483	0.6611202	0.7966005	0.776996	0.6806529	0.7078483	0.536783	0.7319832	0.9080288	0.7446421	0.7381466	0.6066314	0.4581791	1.284344	0.7068815	1.002526	1.186714	1.150109	0.776996	0.6827649	0.3749582	0.8846129	0.7184137
1124	hsa-miR-4667-3p_st	1124	hsa-miR-4667-3p_st	1.335534	0.7934509	1.076801	1.27774	1.717577	0.6914659	0.9447637	0.9035712	1.272693	0.9318857	0.9807773	1.740728	0.6749625	0.9156849	0.8358626	0.9323958	0.9787391	0.9518855	0.7571914	0.914664	0.8897306	0.8232214	1.871393	0.9930171	1.38346	1.026993	1.019871	1.667659	0.9589441	0.6260838
1125	hsa-miR-4667-5p_st	1125	hsa-miR-4667-5p_st	5.156036	3.820166	5.010016	5.788326	4.772349	5.376483	6.606049	3.886175	4.564962	5.389032	5.700934	4.308969	5.331873	5.729172	4.861284	4.365078	5.031104	5.503	5.788906	5.010016	4.455032	5.644329	4.356536	2.762969	4.960006	3.788042	4.959463	5.521964	5.112118	2.930772
1126	hsa-miR-4668-3p_st	1126	hsa-miR-4668-3p_st	0.6538598	0.9079997	0.5431052	0.7404008	0.8298367	0.9933496	0.7259845	0.8199636	0.904887	0.640321	0.6125597	0.3614025	0.9959011	0.6895323	0.9545811	0.7427325	1.07489	0.6741839	0.6556358	0.5861273	0.536783	0.8933548	0.3809368	1.134419	0.4633407	0.8959798	0.5869462	0.8987267	1.20528	1.137462
1127	hsa-miR-4668-5p_st	1127	hsa-miR-4668-5p_st	9.516289	9.12925	10.03038	9.713562	8.674131	8.710939	9.778782	9.986226	9.609643	8.434986	9.461754	8.57542	8.936121	7.708616	8.679836	8.371616	9.159359	9.272924	9.282932	8.851477	8.657213	9.371153	8.057522	9.894976	9.163967	9.073883	9.111649	9.22135	8.53702	10.69332
1128	hsa-miR-4669_st	1128	hsa-miR-4669_st	6.241516	5.445808	5.937848	7.665307	6.553084	6.392247	5.959655	4.850459	5.781772	4.914508	7.232058	6.257924	6.904512	5.607518	6.430506	6.44772	5.249559	5.684137	4.846876	5.887135	6.4879	6.367955	4.827449	4.450981	6.504964	6.417634	4.74818	5.36532	6.210318	5.056019
1129	hsa-miR-466_st	1129	hsa-miR-466_st	0.8172695	1.62951	1.582249	2.841116	1.75954	1.297136	0.7757227	1.055919	1.652509	1.654378	1.321373	2.595226	1.326409	0.9165992	1.157825	2.150934	1.120142	1.428243	1.172769	1.350852	2.77957	1.186175	1.296286	1.758088	1.065296	1.62222	1.908308	1.782208	2.778345	0.4994692
1130	hsa-miR-4670-3p_st	1130	hsa-miR-4670-3p_st	1.242404	1.080746	1.222312	1.296612	0.9424725	1.295614	1.512769	0.8439199	0.8995774	0.7410598	0.9415319	1.140325	1.066434	0.5027293	0.9597251	1.301494	0.8605897	1.192311	0.803057	0.8641194	0.7410598	0.8781807	1.019201	0.6871917	0.80184	1.320342	0.8219555	1.025221	0.990979	1.129208
1131	hsa-miR-4670-5p_st	1131	hsa-miR-4670-5p_st	0.6632259	0.4666728	0.5849657	0.8065783	0.527888	0.3642899	0.6117244	0.6825627	1.01598	0.6292641	0.4892839	0.5601065	0.6416219	0.6841004	0.6494894	0.3994617	0.7768707	0.7462783	1.633056	0.7124849	0.7966005	0.755954	1.66955	1.394148	0.7247011	0.6754032	0.6484637	1.037085	0.6398908	1.804125
1132	hsa-miR-4671-3p_st	1132	hsa-miR-4671-3p_st	0.5164589	0.6632557	0.4540807	1.389894	0.843685	0.7323526	0.2547187	0.6825627	0.9607483	1.163609	0.9801756	0.5438005	0.6091668	0.9228253	0.5082402	0.998207	0.9303831	0.5969284	0.8719037	1.36693	0.3432271	0.984103	0.3367175	0.2057242	0.4753101	0.8173993	0.4540807	0.4074432	0.8173993	0.7674862
1133	hsa-miR-4671-5p_st	1133	hsa-miR-4671-5p_st	0.6759957	0.601046	0.7759952	0.6625546	0.4829622	0.4066074	0.4652591	0.566982	0.9462587	0.7507286	0.6789753	0.7784089	0.8632385	1.180018	1.052828	0.6271518	0.7865906	0.3664621	0.6220108	0.9772763	0.7174588	0.755954	0.7008557	1.134419	1.037287	0.5292287	0.6702492	1.079402	0.3432271	0.5722327
1134	hsa-miR-4672_st	1134	hsa-miR-4672_st	1.764026	1.590432	1.667321	0.7542953	1.143171	1.242722	1.915747	1.481371	1.516395	1.993956	1.298809	0.5835122	2.013659	1.962059	0.9639294	0.8163308	0.7127982	0.9840242	2.331168	1.374098	1.396449	0.9625804	2.271711	2.932191	1.608495	0.8338506	1.808133	2.013659	1.256434	1.213608
1135	hsa-miR-4673_st	1135	hsa-miR-4673_st	3.921624	3.274854	3.889615	2.74545	3.380779	3.053676	3.842828	1.653338	3.098309	3.139893	4.082747	2.828548	4.621729	3.674023	2.690866	3.189228	3.322406	3.306921	4.712504	3.60412	3.298287	3.475509	3.390879	2.462954	3.847993	4.177971	3.635591	3.625181	3.359485	2.529661
1136	hsa-miR-4674_st	1136	hsa-miR-4674_st	8.760767	8.291634	8.239315	7.289622	7.691697	7.427684	7.545869	6.434402	8.697461	7.379413	7.750231	7.180992	8.552214	8.651253	6.62251	7.315623	6.98065	7.323705	9.199303	7.869887	8.080699	7.391862	7.89719	6.450162	8.160506	8.135286	8.245848	8.143132	7.702172	5.5339
1137	hsa-miR-4675_st	1137	hsa-miR-4675_st	0.3623153	0.4227186	0.3814204	0.8332771	0.632888	0.3895297	0.8502785	1.179132	0.1668345	0.9561102	0.4896999	0.7327058	0.5768622	0.4730546	0.5864608	0.7178015	0.5594474	0.7872191	0.7852103	0.7549241	0.5971863	0.722079	1.051071	0.8713276	0.33139	0.5164589	0.6022391	0.4909058	0.6898366	0.6786727
1138	hsa-miR-4676-3p_st	1138	hsa-miR-4676-3p_st	0.5164589	0.5115003	0.3904984	0.9162364	0.7017166	1.081996	0.4809968	0.5297696	0.4719734	0.73792	0.2986451	0.5969461	0.5554549	0.4640903	0.3926882	0.543078	0.7077966	0.7872191	0.480331	0.5741267	0.5554549	0.6261171	0.3056726	0.7614043	0.8343592	0.1756261	0.8961681	0.8987267	0.5554549	0.7934154
1139	hsa-miR-4676-5p_st	1139	hsa-miR-4676-5p_st	1.031594	1.987401	1.049616	1.120147	0.8446413	1.811126	1.103355	1.568504	1.205265	1.928771	1.313751	0.6573524	1.817449	1.716039	1.075706	1.301494	0.8593708	1.065215	1.414829	1.644055	0.5355641	2.008664	1.118922	0.8309628	2.008507	1.292698	1.459084	2.121209	0.951242	0.4988444
1140	hsa-miR-4677-3p_st	1140	hsa-miR-4677-3p_st	1.733588	1.56325	1.394676	1.409385	2.328386	1.330767	1.332495	1.490248	0.9894613	2.366415	1.726386	1.521433	1.485552	2.261382	1.683756	1.301494	2.290834	1.404215	1.77601	1.788498	2.322643	1.48237	1.529032	1.454187	2.941131	2.671685	1.152462	2.101165	2.340045	1.499917
1141	hsa-miR-4677-5p_st	1141	hsa-miR-4677-5p_st	0.5704783	0.1358209	0.4258459	0.4586948	1.134419	0.4879084	0.4779782	0.53119	0.4163346	0.4909058	0.5955282	0.6613973	0.4459675	0.5655035	0.2245194	0.7524822	0.5383226	0.4523944	0.3438467	0.2613993	0.6452278	0.1989741	0.3910071	0.7524822	0.4416689	0.5164589	0.6672291	0.5890359	0.6135596	0.4788002
1142	hsa-miR-4678_st	1142	hsa-miR-4678_st	0.4240976	0.3687031	0.7651883	0.6032516	0.450368	0.960665	0.5493149	0.9272065	0.6751248	0.6470111	0.5139174	1.243922	0.58872	0.7682284	0.6470111	0.6757878	0.9507982	0.6470111	1.154584	0.7966005	0.8301018	1.000598	0.6574793	1.039018	0.5826978	0.8673637	0.7851349	0.6099504	0.7022026	1.797737
1143	hsa-miR-4679_st	1143	hsa-miR-4679_st	0.2259317	0.9079998	0.8922033	0.5691222	0.4497851	0.3895298	0.5814673	0.6825627	0.267639	0.7145256	0.9151587	0.5040683	0.3371173	0.2344474	0.3536923	0.6771139	0.655688	0.3225614	0.6205928	0.516459	0.5970384	0.4758124	0.2355458	1.191466	0.5003607	0.6582119	0.5940405	1.176269	0.4625909	0.9092392
1144	hsa-miR-4680-3p_st	1144	hsa-miR-4680-3p_st	1.096167	1.158212	1.616143	0.6628759	1.514992	1.120736	0.6117244	0.5359418	0.9758382	1.035085	1.387315	0.9670998	0.6283963	1.101214	0.9597251	1.177076	1.194177	0.7872192	0.5853378	1.197802	1.512762	0.7289822	1.526679	1.134419	1.231918	1.14307	1.136658	0.8974433	1.177076	0.8853377
1145	hsa-miR-4680-5p_st	1145	hsa-miR-4680-5p_st	1.019896	0.6950882	1.196873	0.7600982	0.7782389	0.6185815	0.6086164	0.8700374	0.9660676	1.075491	0.9614909	0.5691221	0.6062919	0.3761527	0.7551093	0.7273513	0.8016611	0.5904821	0.7641808	0.515198	0.7501204	0.9511003	0.7569698	0.9795222	0.5260575	0.7213957	1.087939	0.7199576	0.3399217	1.200179
1146	hsa-miR-4681_st	1146	hsa-miR-4681_st	0.7299825	0.9053605	1.046977	1.13178	0.7880043	0.7939613	0.7460605	1.073706	0.4163448	0.969691	0.8493416	0.5691221	0.7933037	0.7092513	0.6985258	0.7400932	0.9394959	0.8256755	0.7674862	1.1657	0.5752394	0.6271999	0.6574794	0.7400932	1.167249	0.7247011	0.460011	0.5419888	0.8534734	0.6360505
1147	hsa-miR-4682_st	1147	hsa-miR-4682_st	0.9656599	1.293487	0.8516221	0.8065783	0.9684467	0.7538923	1.176182	1.149187	1.384337	1.134419	1.858855	1.652568	1.571378	1.159275	0.9117918	0.8566695	1.35185	0.5367831	0.635428	0.7757082	1.377103	0.5885128	0.8188653	2.593267	1.62547	0.9829386	1.176182	1.144311	0.9556309	0.7370377
1148	hsa-miR-4683_st	1148	hsa-miR-4683_st	1.528312	2.013301	1.932674	1.079314	0.8545096	2.921229	4.590957	1.98862	1.201179	2.72268	1.765281	1.066434	4.282443	1.677441	1.98862	1.315719	2.292912	3.555966	1.963938	3.257013	1.905731	1.938652	1.608785	0.4460473	2.164802	1.563351	2.700892	2.114142	2.013301	0.4823413
1149	hsa-miR-4684-3p_st	1149	hsa-miR-4684-3p_st	2.954386	2.576742	3.202996	4.435858	2.440659	3.214716	2.497528	1.791988	1.831848	2.330938	3.948308	2.950566	2.3767	2.461567	3.192555	3.692739	1.090743	3.119557	3.140263	2.886951	2.889863	2.129351	2.067636	2.782863	2.658169	3.162781	2.790789	2.748905	2.354281	3.48067
1150	hsa-miR-4684-5p_st	1150	hsa-miR-4684-5p_st	0.7328485	0.6596859	0.8627962	0.4479176	1.136626	0.3152416	0.668926	0.4028941	0.7696925	0.7072954	0.7146893	1.522276	0.4104418	0.1960088	1.051028	0.8320423	0.4830663	0.1306694	0.6254859	0.3905892	0.536783	0.3230885	0.9366634	0.4482538	0.9410907	0.9619315	0.5749478	1.125283	1.17513	0.7674861
1151	hsa-miR-4685-3p_st	1151	hsa-miR-4685-3p_st	2.105649	2.74695	1.017575	2.444709	3.965223	2.346823	2.689796	3.459197	2.785428	2.717554	3.170609	2.008472	2.743986	2.079168	2.225954	3.145549	2.79778	1.532392	2.767266	2.527626	2.961555	2.299559	2.474461	1.704764	1.972063	2.195986	2.39677	3.035855	2.90581	1.952259
1152	hsa-miR-4685-5p_st	1152	hsa-miR-4685-5p_st	4.458784	3.533101	4.367175	3.993664	2.086964	3.816095	3.9339	1.480274	3.885884	4.298072	4.486959	3.14283	4.367679	4.782422	4.151786	3.972392	3.247549	3.84097	5.041966	4.417972	3.800028	4.564358	4.005692	1.228695	3.794076	3.708298	4.081007	4.486561	3.451826	0.5730758
1153	hsa-miR-4686_st	1153	hsa-miR-4686_st	0.7904667	0.7613523	0.5155945	0.6857002	0.9801511	0.7421036	0.4884047	1.596852	0.6643586	0.7412974	0.2898274	0.773375	0.5103251	0.5760626	0.4702704	0.5821176	1.111371	0.6624244	0.5579132	1.161639	0.6230382	0.6002768	0.2666766	1.134419	0.1331291	0.9533929	0.4861845	0.2934647	0.6002768	0.8513041
1154	hsa-miR-4687-3p_st	1154	hsa-miR-4687-3p_st	11.71664	10.79135	11.33466	10.80128	10.59464	10.16428	11.30989	10.7096	10.95423	10.67715	10.64871	10.26785	11.09525	11.45947	9.929469	10.15458	9.888836	10.48873	12.0472	10.46077	11.00699	10.80437	10.24511	10.86136	10.78985	11.17315	10.81221	11.38821	10.73358	10.49431
1155	hsa-miR-4687-5p_st	1155	hsa-miR-4687-5p_st	0.834702	1.098652	1.189965	1.549265	1.269356	2.213856	1.188124	1.552447	1.215648	1.329336	1.25509	1.373392	1.61687	1.519989	1.218809	1.301494	1.586787	1.495027	2.209848	1.616752	1.373392	1.1708	2.784548	2.953522	2.098977	2.075699	1.711211	2.543049	2.285722	2.562256
1156	hsa-miR-4688_st	1156	hsa-miR-4688_st	5.260611	4.372289	4.970843	5.276577	5.208562	6.021395	5.740881	6.187316	5.543208	6.389787	5.037772	4.545264	5.442563	5.50367	5.211804	4.514561	5.06193	4.730426	7.009313	5.477677	4.769518	5.580515	4.440295	2.742529	5.081325	5.014113	5.043119	5.321138	7.3083	1.932494
1157	hsa-miR-4689_st	1157	hsa-miR-4689_st	8.900298	8.301349	8.705156	7.956598	7.614499	7.597728	8.071326	7.438887	7.979107	7.924591	8.027752	7.350479	8.445636	9.018945	7.151956	7.664911	7.45092	8.046289	8.628103	7.770095	8.014652	8.053074	7.2848	8.332112	8.134961	8.093598	8.495625	8.354302	7.948184	7.563956
1158	hsa-miR-4690-3p_st	1158	hsa-miR-4690-3p_st	1.091591	1.139735	1.210742	1.25118	0.3267004	0.232917	0.4694497	0.5174479	0.6281448	1.129843	0.7316864	0.6482226	1.000146	1.336322	1.413986	1.02864	0.867575	0.6395996	0.1566821	0.6908869	0.5893743	0.6811998	1.059931	1.129843	0.1277643	0.5690502	0.6529035	0.8941508	0.4599873	0.4916315
1159	hsa-miR-4690-5p_st	1159	hsa-miR-4690-5p_st	6.340647	5.876662	7.021153	5.911564	5.84658	5.756094	6.39313	5.251926	6.013575	6.242562	6.202698	5.654683	6.661293	6.34429	5.671978	5.793958	5.319882	5.300916	6.699949	5.663939	5.827595	5.998095	6.044723	4.633724	5.896001	5.496272	5.987053	6.331886	6.12344	1.517673
1160	hsa-miR-4691-3p_st	1160	hsa-miR-4691-3p_st	1.437681	0.7234401	1.368598	1.273848	1.10489	0.7506545	1.034797	1.147318	1.448069	1.382798	1.147774	1.105108	0.9433814	1.580753	1.37323	0.9220958	1.746677	1.066434	1.584044	1.306446	1.328798	0.5297716	1.206071	0.6287969	1.590321	1.625593	1.092835	1.505435	1.256434	1.281208
1161	hsa-miR-4691-5p_st	1161	hsa-miR-4691-5p_st	0.8294846	0.527239	0.7759866	0.3586078	0.7242693	1.162586	0.742946	0.9050092	1.14956	0.3577946	1.120539	0.8900244	1.190998	0.9861773	0.7427325	0.4055258	0.9089164	0.9361938	0.7674862	1.14949	0.7966006	0.6098828	0.7820433	0.7427325	0.8492651	0.2074094	0.6574794	0.4310737	1.100587	0.8920501
1162	hsa-miR-4692_st	1162	hsa-miR-4692_st	0.7797307	0.4228136	3.158452	1.072963	1.072963	0.8156092	0.3349409	0.54958	1.562338	1.144984	1.01829	1.100305	0.5453552	1.150111	1.737419	0.7515014	0.7593801	0.6105957	0.4907027	0.4323249	0.5904444	1.257457	1.166084	1.153428	0.3776164	0.1496969	0.4032568	0.811633	1.009988	0.5392985
1163	hsa-miR-4693-3p_st	1163	hsa-miR-4693-3p_st	0.757128	0.6808906	0.8263899	1.192485	0.8545097	0.9404277	0.6351356	0.7059739	0.8023157	0.4117575	1.18346	0.6112319	0.5745241	0.6375645	0.7427325	0.8007976	0.3247418	1.124499	0.4647463	0.7119403	0.9404277	0.8607011	0.3348114	1.157831	0.9441835	0.6103258	1.072019	0.4285058	0.757128	0.9113134
1164	hsa-miR-4693-5p_st	1164	hsa-miR-4693-5p_st	0.6874003	0.8764798	0.3619433	0.6812125	0.4901702	0.3895297	0.6117244	0.7915564	0.8686808	0.5998995	0.7488754	0.3623153	0.6254526	0.5609574	0.5786182	0.4982996	0.555041	0.6457767	0.956945	0.6831203	0.6379777	0.5519272	1.068666	0.8517261	0.5502319	0.7247011	0.7664731	0.3591364	0.3674014	1.804125
1165	hsa-miR-4694-3p_st	1165	hsa-miR-4694-3p_st	0.7723141	0.9258641	1.049616	0.5630546	0.8199828	0.7966005	0.8774962	0.5097758	0.8771127	1.448446	0.7429803	1.126764	0.8227632	0.9702163	1.164172	1.344243	1.395259	0.9916659	0.8765743	0.8123953	0.9982638	0.8430054	0.9119873	0.9471793	0.5630546	1.047318	0.8966224	0.2531088	0.7589819	1.200179
1166	hsa-miR-4694-5p_st	1166	hsa-miR-4694-5p_st	0.7966005	0.3966863	0.2389948	0.5785853	0.5937166	0.6095989	0.6211876	0.4217696	0.5066931	0.4552081	0.6735042	0.5785853	0.529522	0.3889213	0.3631555	0.2940249	0.4591104	0.8002822	0.460213	1.036343	0.3075293	0.529522	0.5332431	0.4591104	0.6263328	0.529522	0.2371948	0.4552081	0.529522	0.4496355
1167	hsa-miR-4695-3p_st	1167	hsa-miR-4695-3p_st	4.47406	3.201757	3.995452	4.512028	4.196322	4.533739	3.793666	2.116033	4.666543	4.757279	4.014418	3.69816	4.498005	4.675665	2.402472	3.878853	3.79398	2.101165	4.907536	4.316332	3.983873	3.642123	4.239367	0.5734608	4.144508	4.132666	4.31777	4.012238	4.131932	1.218003
1168	hsa-miR-4695-5p_st	1168	hsa-miR-4695-5p_st	8.472515	7.852456	8.087374	7.437552	7.548281	6.888347	7.598953	7.023892	8.189262	7.171532	7.658566	6.93569	8.146565	8.069371	7.030165	7.170277	6.511403	7.301565	8.78824	7.445786	7.840294	7.422415	7.138149	7.619216	7.599882	7.487294	7.444749	7.537709	7.322083	5.800516
1169	hsa-miR-4696_st	1169	hsa-miR-4696_st	0.5812215	0.2326856	0.4448379	0.5792678	0.8344422	0.5983357	0.8876419	1.480274	0.7776318	0.9321092	0.6802843	0.6152108	0.6728944	0.5469287	0.7330641	0.7172058	1.661693	0.7973648	0.7674862	0.7456856	1.367368	1.017703	0.6709607	0.7349977	0.5301667	0.7348468	0.6831959	0.1400285	0.6880178	0.7776318
1170	hsa-miR-4697-3p_st	1170	hsa-miR-4697-3p_st	3.302232	1.988619	2.317658	2.8125	3.375182	3.090746	2.688214	2.811802	2.244761	4.501376	3.097503	3.299691	3.350817	3.904528	4.676976	3.27152	1.905276	2.906285	3.137781	2.120319	2.499028	2.594569	2.49621	1.737418	3.661188	2.79653	2.36061	3.539062	2.874641	4.5007
1171	hsa-miR-4697-5p_st	1171	hsa-miR-4697-5p_st	1.102826	0.7684172	1.049616	1.155823	1.199536	0.9475805	2.026506	0.7538177	1.516395	1.150834	0.8356389	0.2504301	1.883602	1.376616	1.680512	0.6985377	0.8605897	1.415679	3.208373	1.287168	1.278656	1.376616	0.8014494	1.134419	0.9441835	0.8356389	1.483664	2.504694	0.9338415	0.9187467
1172	hsa-miR-4698_st	1172	hsa-miR-4698_st	2.927852	1.802111	2.88159	2.216991	1.804125	2.02704	2.386062	2.137388	1.941108	2.186704	3.123375	1.822229	4.130322	2.846069	2.225954	2.853977	2.544623	2.734634	1.977677	2.216686	2.534143	3.430174	3.017529	1.283188	3.788042	1.698538	2.058115	2.421434	2.057776	2.83715
1173	hsa-miR-4699-3p_st	1173	hsa-miR-4699-3p_st	0.5335265	0.5704798	0.6996303	1.151487	1.04613	0.9882207	0.6287919	1.180711	0.5539355	0.686079	1.026027	1.083502	0.5997897	0.7778168	0.8273833	0.7427325	0.5747064	0.8042867	0.7674862	0.7966006	1.000043	0.6689544	0.7916673	1.129486	0.7295004	0.7247012	0.674547	0.8937935	0.7377993	1.117406
1174	hsa-miR-4699-5p_st	1174	hsa-miR-4699-5p_st	1.014436	0.9686186	1.25489	0.3987616	0.6788175	0.4602197	0.9322074	1.804493	1.605295	0.545617	1.134569	0.8367544	0.9216887	0.5105503	0.999879	0.828025	1.372743	0.6968608	0.5853376	0.7966005	1.163711	1.112664	0.6209083	1.134419	0.9843374	1.143468	0.4876591	0.6734245	0.8068528	1.062547
1175	hsa-miR-4700-3p_st	1175	hsa-miR-4700-3p_st	1.103697	1.001373	1.310436	1.326487	1.319493	1.792951	0.8714375	1.326487	1.645677	1.174798	1.101303	1.174798	1.269692	1.395317	1.200179	1.12093	1.004562	1.230471	0.8195323	0.9022794	1.281794	0.9561765	0.8014514	3.43788	1.037557	1.390792	0.6574794	1.042699	1.349808	1.145683
1176	hsa-miR-4700-5p_st	1176	hsa-miR-4700-5p_st	1.421045	1.37194	0.8166832	0.9288819	0.5668446	1.101293	1.596611	1.03525	0.8898541	1.990935	0.9816433	0.8738145	1.486418	1.770637	0.9605911	1.053451	0.5525666	0.4863874	0.7460275	1.360759	0.5996677	0.8304384	1.101293	1.135285	1.153248	1.258505	0.643479	1.768208	0.9769785	0.7534858
1177	hsa-miR-4701-3p_st	1177	hsa-miR-4701-3p_st	3.196349	3.453614	3.361769	2.846601	2.753864	2.096327	2.985532	1.402776	4.360158	3.975371	2.419576	4.290477	3.546489	5.4147	2.262382	4.437369	3.017173	2.456546	3.898842	3.251332	2.626576	2.583212	2.142058	1.622719	3.892382	4.406068	3.049647	2.470402	2.757203	2.101443
1178	hsa-miR-4701-5p_st	1178	hsa-miR-4701-5p_st	0.9316969	1.580813	1.410718	1.97747	2.236085	1.481639	1.375484	2.203131	2.018637	1.363614	2.049491	2.966625	1.272693	1.13922	2.197926	1.516006	1.344715	2.240359	2.136158	1.221688	2.112061	1.320695	1.044612	2.291531	1.38176	1.373758	1.599136	1.922897	2.246388	1.988931
1179	hsa-miR-4703-3p_st	1179	hsa-miR-4703-3p_st	2.219497	2.480219	3.188071	1.851761	2.500431	1.297136	1.248983	1.87647	2.148326	1.578148	1.873134	1.564557	0.8511586	1.560074	2.153632	1.580766	1.569378	1.840751	1.067857	1.668623	1.73069	1.639789	1.168087	1.639954	1.167249	1.916066	1.321082	1.396124	1.659117	1.890816
1180	hsa-miR-4703-5p_st	1180	hsa-miR-4703-5p_st	1.21291	0.978534	0.7120566	0.6501018	0.8250158	0.5688419	0.2130363	0.7304572	0.6287602	0.7555557	0.9512835	0.8337721	0.810218	0.5664309	0.4965637	0.4982996	1.250482	0.3241984	1.160972	0.7619076	0.5662769	0.2225491	0.6011596	0.5763875	1.09997	1.21291	0.6670165	0.567327	0.6397492	1.509966
1181	hsa-miR-4704-3p_st	1181	hsa-miR-4704-3p_st	0.5290006	1.22146	0.8731314	0.4357572	0.8670514	0.6739626	0.2606919	1.112399	0.62493	0.6700211	1.056404	0.3845897	0.6825627	0.4550849	0.3536923	0.5648297	0.9422387	1.013984	1.216635	0.8722274	0.4843332	0.5290006	0.9422387	0.4460474	0.4736077	0.4640091	0.9565167	0.6853716	0.5920858	1.200179
1182	hsa-miR-4704-5p_st	1182	hsa-miR-4704-5p_st	3.326885	0.8030858	0.9767463	1.580937	0.8545097	0.8972839	1.338717	0.3717976	1.836736	1.628285	1.483264	0.744431	1.002903	1.256405	0.8463982	0.9460129	0.6962695	1.683561	1.338717	1.580178	1.755922	1.027371	0.9564276	0.2057242	0.8250057	1.242404	1.176444	0.9343263	1.31132	1.200179
1183	hsa-miR-4705_st	1183	hsa-miR-4705_st	2.254173	2.149852	2.948421	1.818483	1.890307	1.651373	2.519572	1.988619	1.752771	1.794354	2.164186	1.485136	1.79351	1.780754	2.225954	1.414313	2.09651	1.813896	1.633056	1.83597	1.216221	1.317953	1.41154	0.7427324	1.836901	1.599493	1.860688	1.828374	1.432473	1.804125
1184	hsa-miR-4706_st	1184	hsa-miR-4706_st	4.787346	4.372523	5.148358	5.24857	4.656764	4.360632	5.359073	5.290736	4.855115	5.198014	4.859735	4.57489	5.520306	5.227352	3.92128	4.806445	4.90616	4.562089	6.222641	5.467746	4.189036	4.849765	4.661978	2.298478	4.728393	4.073387	4.812423	4.508607	4.41839	1.875381
1185	hsa-miR-4707-3p_st	1185	hsa-miR-4707-3p_st	0.9609498	1.2053	0.902482	1.354339	1.359523	1.28117	1.713907	1.03525	0.9874055	1.696808	1.73033	1.066434	1.435477	1.190156	1.962522	0.9055171	1.759459	1.604177	1.184828	1.056066	1.933175	0.7415622	1.043926	0.6711507	1.456411	1.184828	1.181225	1.321194	1.268997	0.9925895
1186	hsa-miR-4707-5p_st	1186	hsa-miR-4707-5p_st	10.30791	9.304533	10.0672	8.849131	8.992405	8.768873	8.427058	8.663056	9.827685	8.70599	9.40957	8.631489	9.814735	10.196	8.201285	8.766356	8.342138	8.574722	11.02774	8.996653	9.382103	8.73926	8.922043	5.920564	9.416973	9.225817	9.380793	9.25526	8.735883	8.091845
1187	hsa-miR-4708-3p_st	1187	hsa-miR-4708-3p_st	2.516083	1.988729	2.522954	2.982802	2.468679	2.231038	2.412195	1.03525	1.960193	3.622238	1.768869	2.602642	2.361176	1.358079	3.241405	2.161357	3.058146	2.98401	2.383233	3.816141	3.322854	1.98862	3.17711	0.8531934	2.499807	1.290433	2.694253	1.426191	1.560169	0.8531934
1188	hsa-miR-4708-5p_st	1188	hsa-miR-4708-5p_st	3.361769	2.907802	2.387457	3.928742	3.480639	2.815777	3.407697	1.03525	3.927009	3.910438	4.10574	3.867203	3.106761	3.898729	2.872246	2.340509	2.092226	3.046013	3.911637	3.115216	3.105223	1.713908	3.746091	1.134419	3.458537	2.734011	1.968266	3.43512	2.289787	1.47462
1189	hsa-miR-4709-3p_st	1189	hsa-miR-4709-3p_st	2.258588	1.885046	1.384258	2.310425	1.78547	2.162805	2.477248	2.108196	3.055604	2.286415	1.889616	2.254631	2.017488	1.950472	1.833107	1.905276	1.854532	2.428534	2.401966	1.385513	1.731464	2.079136	1.785857	1.134419	2.108169	2.792897	3.011567	1.306353	1.320425	1.753381
1190	hsa-miR-4709-5p_st	1190	hsa-miR-4709-5p_st	1.016832	1.061308	1.172288	1.058848	1.499338	1.056066	1.414653	1.043854	0.8898782	1.712301	0.9014421	1.219689	1.167026	1.591727	0.8574067	1.460357	1.497938	1.156399	1.418053	1.559781	0.993794	1.677938	1.472387	0.7427325	1.377076	1.242404	1.290673	1.634036	1.399501	0.6954498
1191	hsa-miR-4710_st	1191	hsa-miR-4710_st	5.407862	4.738635	5.384536	4.895184	4.733983	4.108555	4.602827	5.158327	5.208151	4.957657	4.992122	4.891057	5.094717	4.669145	3.900595	4.899416	4.453057	4.83918	5.693582	4.993004	4.517498	4.518075	4.195567	2.201823	4.499055	4.724832	4.658606	4.26271	3.950388	2.940995
1192	hsa-miR-4711-3p_st	1192	hsa-miR-4711-3p_st	0.8930154	0.5523772	0.4105697	0.7475644	0.6295992	0.2688923	0.3736043	0.4006877	0.3841141	0.6764277	0.3285705	0.5840669	0.7019808	0.5367831	0.517822	0.9327943	0.8359218	0.5367831	0.6268569	0.7266229	0.57169	0.5310435	0.5840669	0.3841665	0.7163706	0.2196847	0.4411097	0.3352187	0.2915484	0.3841665
1193	hsa-miR-4711-5p_st	1193	hsa-miR-4711-5p_st	1.722745	1.233339	1.884666	1.480274	1.61476	0.7966006	0.8293436	1.012305	1.079995	1.216624	0.7629961	1.213655	0.9823122	1.333884	1.98862	0.9803042	0.9263881	1.26756	1.626825	1.503834	1.017124	1.125672	1.585995	0.6695226	1.019617	1.549127	1.595562	1.148859	1.887675	1.565332
1194	hsa-miR-4712-3p_st	1194	hsa-miR-4712-3p_st	1.063593	0.7613472	1.119028	1.107643	1.223929	0.7022036	0.2987884	1.482688	0.4806604	1.134419	0.5908923	0.870187	0.7748973	0.3383151	0.9402999	1.137289	1.161655	1.488126	0.8864025	0.832565	2.103967	1.032461	0.9004683	1.841286	0.7991961	1.063593	1.238899	1.002594	0.8610775	1.458617
1195	hsa-miR-4712-5p_st	1195	hsa-miR-4712-5p_st	0.6853153	0.3623154	0.6825627	0.8065783	0.5893476	0.7966006	0.5500495	1.196493	0.7663386	0.4647174	0.7047848	0.5912115	0.3757817	0.6330014	0.3536923	0.520389	0.6574794	0.368255	0.03428078	0.5124518	0.7704121	0.7350171	0.3820104	0.7648218	0.5260576	0.6985127	0.8995856	0.3954447	0.5385483	1.17399
1196	hsa-miR-4713-3p_st	1196	hsa-miR-4713-3p_st	1.878166	1.107814	1.042736	0.8065782	0.8422548	1.049186	1.720707	1.083627	1.238427	0.3975966	0.9807773	0.8825351	0.9258736	1.345148	0.7527763	1.02447	0.8605897	1.013938	1.28338	1.363953	0.536783	1.027371	1.626176	0.7427324	1.449531	1.052574	0.8841982	1.220359	1.057796	1.080899
1197	hsa-miR-4713-5p_st	1197	hsa-miR-4713-5p_st	1.294929	0.7674862	1.164115	1.969938	1.525804	2.021493	0.6832486	0.9857969	0.8329403	1.443835	1.136335	1.27025	1.080637	4.196446	0.9743635	1.527174	1.925573	1.19001	0.9689159	1.544579	1.830421	1.148846	1.138579	2.119683	1.219773	1.050348	2.31576	2.15369	0.9909789	0.8819851
1198	hsa-miR-4714-3p_st	1198	hsa-miR-4714-3p_st	1.242404	0.863574	1.059789	0.8604423	0.5934781	0.5983357	0.6117244	0.9737452	1.235659	0.7820883	1.447794	0.6229862	0.84434	0.9763374	1.230937	1.093778	0.8454946	1.328139	0.8213502	1.297644	1.194166	1.214971	1.411324	0.7965965	0.5158306	0.02369249	0.8985429	0.715958	0.7204072	1.276877
1199	hsa-miR-4714-5p_st	1199	hsa-miR-4714-5p_st	2.773309	3.16135	2.449677	2.15821	2.370253	2.707425	2.682865	2.301735	2.356574	2.246567	2.541555	2.227808	2.371085	2.12587	2.361905	2.345487	2.19379	2.497642	2.548812	2.322804	2.155955	2.288768	2.168372	0.9647262	2.064088	2.792897	2.215637	2.104632	2.610151	2.35684
1200	hsa-miR-4715-3p_st	1200	hsa-miR-4715-3p_st	0.8455736	0.7773526	1.200179	0.8065783	0.6928833	0.8658746	0.4411007	0.9883682	0.3139254	1.030217	0.4982996	1.066434	0.485301	0.2861897	0.7427133	0.4921391	1.20274	0.7872191	0.7071713	0.7966005	1.299611	1.368719	0.9883682	0.5659206	0.7247011	1.028999	0.7773526	0.9568925	0.5804728	0.5168928
1201	hsa-miR-4715-5p_st	1201	hsa-miR-4715-5p_st	1.764412	1.037633	1.164499	0.9214609	1.376493	1.170949	1.25765	0.8476778	1.14764	1.037633	0.9452898	1.243591	0.8259338	0.4920033	0.7427325	1.52424	1.069628	2.652386	0.8883253	0.9114831	1.176754	1.142254	1.270594	0.9000856	1.153221	0.6279147	1.249302	0.6999437	0.7233807	1.424798
1202	hsa-miR-4716-3p_st	1202	hsa-miR-4716-3p_st	1.855472	1.725387	1.762426	1.457992	1.804125	1.379639	2.164186	1.425535	1.217954	1.090422	1.304349	1.037642	2.036404	1.80055	1.430939	1.67647	1.128693	1.700029	3.527066	2.033236	1.441516	2.205882	2.655581	2.032442	2.13418	1.283297	2.058736	2.038984	1.816945	1.024262
1203	hsa-miR-4716-5p_st	1203	hsa-miR-4716-5p_st	1.477289	1.758618	0.9737746	1.376492	1.134419	1.449018	1.129225	1.075514	1.164755	1.49937	1.150811	1.282007	1.587425	1.911274	0.9127659	1.225653	1.057945	0.7872192	1.10119	1.462025	0.9958643	0.7340235	0.8995516	0.6668909	0.5870037	1.15985	1.270448	1.482639	1.161012	1.124337
1204	hsa-miR-4717-3p_st	1204	hsa-miR-4717-3p_st	2.316387	2.235466	2.456591	2.235466	2.609	2.401479	2.621229	3.500358	3.156092	2.576562	1.862394	1.634836	3.110212	3.796368	1.633052	2.473678	2.277942	2.402734	2.637866	2.221164	1.909973	2.431154	1.551482	2.327397	2.615622	1.820326	1.767816	2.024813	2.487674	2.372527
1205	hsa-miR-4717-5p_st	1205	hsa-miR-4717-5p_st	1.452493	0.8193662	0.7361468	0.6033171	1.064599	1.056066	1.405681	1.197136	0.5724046	1.014376	1.190867	2.46472	0.7611684	1.08201	1.204435	1.463381	1.372743	1.066434	0.929373	1.056066	1.023475	0.7559539	1.173466	0.4158134	0.920777	0.7611684	1.117914	0.8441316	0.9528217	0.7509811
1206	hsa-miR-4718_st	1206	hsa-miR-4718_st	0.663226	0.8536863	1.464017	0.6695542	0.6903443	1.073835	0.6865327	0.9329956	1.113559	0.7966006	0.6243042	1.035935	0.5078329	0.6946764	1.200179	1.518772	1.19495	0.6372151	0.9292259	0.8714088	0.7661014	1.329336	1.354157	1.032165	1.531219	1.064569	0.9926102	1.244799	0.516459	0.8723296
1207	hsa-miR-4719_st	1207	hsa-miR-4719_st	1.080696	0.7848391	0.5260575	0.9544282	0.3330839	0.6166093	1.118737	1.480274	1.094558	0.7864575	0.7410212	1.98862	0.9252843	0.7642386	0.6534172	0.5650577	1.189704	0.7872191	0.9597251	0.8370484	0.7280509	1.281089	0.9239602	1.026828	0.5447099	0.7797338	0.5297263	0.968289	1.026828	0.8370484
1208	hsa-miR-4720-3p_st	1208	hsa-miR-4720-3p_st	0.8694032	1.03525	0.8414709	0.6379035	0.8545097	0.5052274	0.8179017	0.6825627	0.8808286	0.8026533	0.8100471	0.5684927	1.000526	1.006424	0.817533	0.8100471	0.6522247	0.7681887	0.6475124	0.5387654	0.4121252	0.7950676	0.151071	1.268591	0.6200473	1.458315	0.9360881	0.4848449	0.9489098	1.194568
1209	hsa-miR-4720-5p_st	1209	hsa-miR-4720-5p_st	2.261892	1.042511	1.740959	1.123527	0.5105396	1.031495	0.7327342	1.334257	2.569968	1.493988	0.9979383	0.8137615	1.141731	0.8777507	2.225954	1.008051	1.754066	2.108427	1.168234	1.794938	1.678732	1.564231	0.468801	0.4918713	0.5333194	1.526194	1.112391	1.144311	0.9058064	1.00238
1210	hsa-miR-4721_st	1210	hsa-miR-4721_st	6.939695	6.22928	6.451896	5.965127	5.884561	6.492098	6.621731	4.211416	6.404468	5.894261	7.213367	5.945486	7.838218	6.616899	4.885921	6.225682	6.047617	6.144053	6.845914	5.642128	6.962599	5.919211	6.480005	1.339508	6.833582	7.187319	6.339278	7.342942	6.808523	2.560776
1211	hsa-miR-4722-3p_st	1211	hsa-miR-4722-3p_st	2.009182	1.361527	1.8103	1.37701	2.212416	2.148143	1.723004	2.298038	1.738719	1.605704	2.354644	3.051824	2.110285	2.33767	1.200179	2.77491	2.154475	1.490916	2.402731	2.791248	2.752828	2.029811	1.53855	5.17319	2.797092	0.9632466	0.9892123	1.857035	1.560169	1.006032
1212	hsa-miR-4722-5p_st	1212	hsa-miR-4722-5p_st	2.79387	2.404019	2.67573	2.393456	2.871946	2.214409	3.2536	1.98862	2.246242	2.693807	2.196741	2.08886	2.510915	2.954422	1.800034	2.448338	2.320675	1.717901	3.758182	3.296828	2.197608	2.8417	2.309214	1.158132	2.167403	1.908706	2.644322	2.786126	2.205641	1.182886
1213	hsa-miR-4723-3p_st	1213	hsa-miR-4723-3p_st	0.819092	1.309606	1.435779	0.6557302	1.151632	0.8215528	1.043747	1.03525	1.569815	1.089502	0.9807773	0.8662447	1.358233	1.151453	2.120974	0.7954222	1.584563	1.066434	1.224263	1.093723	1.253377	0.9809186	1.72947	1.432385	1.351431	2.111706	1.105078	2.079331	1.239457	0.9108232
1214	hsa-miR-4723-5p_st	1214	hsa-miR-4723-5p_st	2.5853	1.9047	1.704685	3.02646	1.963835	2.270553	2.5853	1.384981	2.641779	3.148014	2.354899	1.665243	2.762575	2.255618	2.093905	3.448223	3.135382	2.82833	3.346695	2.995086	2.077147	4.053311	3.656947	2.61416	2.162292	3.306358	2.787406	2.732209	1.560169	1.300753
1215	hsa-miR-4724-3p_st	1215	hsa-miR-4724-3p_st	0.9316211	1.491676	1.66145	0.9704415	1.001364	0.6015947	1.826268	0.8125678	1.480554	1.019901	1.287958	0.9741491	0.8236398	0.8605898	1.168995	1.604587	1.167771	1.257414	1.074667	1.143994	1.078418	1.037248	0.8785104	0.8486622	0.9704415	0.9597251	1.361511	1.323577	0.8236398	1.30912
1216	hsa-miR-4724-5p_st	1216	hsa-miR-4724-5p_st	2.105446	2.688214	1.51521	3.211926	1.477456	1.933033	3.224587	0.9029626	2.274441	3.823757	1.615502	2.713329	1.286834	3.297286	3.256034	2.243972	1.826498	3.48052	3.997381	2.839633	1.548733	1.09464	2.021099	1.213048	1.387648	3.638266	1.896106	2.459881	1.885046	1.670494
1217	hsa-miR-4725-3p_st	1217	hsa-miR-4725-3p_st	3.3805	1.987193	1.198752	3.002912	2.525784	4.580144	2.459354	1.613865	4.359205	3.510677	3.291955	0.69168	4.309446	3.300607	1.737419	1.288022	3.636839	1.960186	4.714433	3.040486	2.98973	3.110778	1.877685	2.162833	1.852538	4.381665	2.885815	1.725489	3.210626	0.3940697
1218	hsa-miR-4725-5p_st	1218	hsa-miR-4725-5p_st	2.93661	3.159544	1.663036	2.805237	2.156627	2.67106	2.259418	1.480274	2.157446	2.294157	2.249853	3.051824	3.152709	3.915515	3.191572	1.438735	2.040953	1.302213	3.236446	1.356682	2.519959	1.045807	2.49621	1.542317	2.967723	1.827458	2.308878	1.930968	2.31431	1.343702
1219	hsa-miR-4726-3p_st	1219	hsa-miR-4726-3p_st	0.8058483	1.742288	1.675719	1.104947	2.929823	1.458013	1.935716	0.8917337	1.516395	1.846674	1.820227	1.643987	0.9541527	1.276696	1.846866	1.730474	0.4758477	1.504949	1.370143	1.506307	1.163286	1.581486	1.382141	1.384269	1.716469	1.219783	1.363954	1.265002	0.8786973	0.7380133
1220	hsa-miR-4726-5p_st	1220	hsa-miR-4726-5p_st	3.848903	2.849994	3.473892	3.525042	4.890632	3.422309	3.518003	2.685482	3.966327	3.460904	3.595879	2.490471	3.964828	4.285104	3.266462	3.838822	3.423623	3.326907	4.500668	3.566039	2.797611	3.88341	3.467226	1.507581	2.719698	2.593549	3.533345	2.417959	2.428188	1.804125
1221	hsa-miR-4727-3p_st	1221	hsa-miR-4727-3p_st	3.035928	1.764656	1.905276	2.803814	3.146826	1.7245	2.234933	1.234128	2.00836	2.302592	1.968835	1.751828	2.06012	2.00542	2.054255	1.621026	1.758302	1.813855	2.104339	2.530953	1.907454	2.295902	1.804125	1.254793	1.263767	0.5461097	2.152422	2.652949	1.38168	1.229829
1222	hsa-miR-4727-5p_st	1222	hsa-miR-4727-5p_st	0.5025799	0.595287	0.7983974	0.175823	1.072227	0.3756508	0.4160962	0.7268323	0.5608436	0.5170319	0.4982996	0.6133918	0.3398133	0.6807973	0.5521836	0.2940249	0.6587968	0.7872191	0.5866551	0.3096342	0.1109733	0.4946027	0.3109462	0.7208762	0.7247011	0.1510143	0.4466362	0.5039689	0.1496969	1.244448
1223	hsa-miR-4728-3p_st	1223	hsa-miR-4728-3p_st	2.191327	1.98862	2.395322	2.978677	5.679472	3.809617	2.401253	1.272316	2.192385	1.554324	2.161934	2.69663	2.917876	2.007704	1.730776	1.100703	6.748956	1.597031	4.512826	2.557898	2.978935	6.568041	2.098487	1.494438	1.856701	2.598493	3.446052	2.654207	3.604386	1.804125
1224	hsa-miR-4728-5p_st	1224	hsa-miR-4728-5p_st	6.579566	5.581565	5.913718	6.756236	6.222332	6.042546	6.88219	6.696022	6.351083	6.659689	6.886868	5.900788	6.747631	6.428269	6.071362	6.28231	5.80865	6.116293	6.963654	6.461565	5.947175	6.285001	5.771537	7.303016	6.364372	6.22076	5.632768	5.937076	6.503253	5.698406
1225	hsa-miR-4729_st	1225	hsa-miR-4729_st	0.6713489	0.4161906	0.8605897	1.02575	0.8138638	0.8047235	0.3799496	0.736438	1.024996	0.6583247	0.6840552	0.7559546	0.5703342	0.7559546	0.7452291	0.7435778	1.090722	0.7559546	0.5446918	0.7671809	1.489457	0.5173042	1.027981	1.093774	0.9441835	0.9190792	0.8774962	0.6815475	0.516459	0.9866577
1226	hsa-miR-4730_st	1226	hsa-miR-4730_st	4.458018	3.473791	5.04844	1.846405	2.503513	2.57968	5.822854	6.076043	3.85221	5.226517	4.072375	4.427653	5.19883	4.824347	4.384707	4.111745	5.900839	5.464054	6.04348	5.110329	3.576527	5.659851	3.574518	1.632895	4.920791	4.339091	4.912043	6.16502	4.408303	1.804125
1227	hsa-miR-4731-3p_st	1227	hsa-miR-4731-3p_st	1.295229	1.949625	2.138896	1.544853	0.5881281	1.179004	1.619126	1.103157	1.108776	1.301015	1.942573	1.179004	1.234255	0.9557716	1.301015	1.145618	1.103157	0.9088503	1.160972	1.482486	1.435581	1.138358	1.328717	0.4460473	1.736123	1.301015	1.2599	1.635264	1.256434	1.264758
1228	hsa-miR-4731-5p_st	1228	hsa-miR-4731-5p_st	1.46232	1.316167	1.003868	1.029804	1.563922	1.076147	1.056609	1.283793	2.376453	1.553571	1.319966	1.068277	1.921051	1.698157	1.770133	1.957425	1.338401	1.28966	2.164186	1.804125	1.830253	1.505182	1.939314	0.4981964	2.514692	1.437536	1.696959	1.579809	1.691933	0.6835351
1229	hsa-miR-4732-3p_st	1229	hsa-miR-4732-3p_st	0.9507471	1.272693	1.747514	1.134419	0.5296732	0.8849741	0.8774962	0.9692011	1.048155	0.9814284	0.9807773	1.066434	0.6825627	0.5381753	0.6776413	1.298077	0.7690314	1.089593	0.5853377	1.288158	1.435581	0.9358128	0.8641326	1.029098	1.190407	0.6242882	0.5610838	0.6965829	0.6511741	1.018634
1230	hsa-miR-4732-5p_st	1230	hsa-miR-4732-5p_st	5.527315	4.04066	4.566994	5.755504	5.46442	4.735284	6.11514	3.966788	4.421713	5.891636	5.594306	4.803204	5.699649	5.633127	4.943128	4.656673	4.564638	5.008028	5.605714	5.347481	4.731605	5.670558	4.679593	2.439342	4.747981	4.213266	4.329511	5.751026	4.979022	4.251762
1231	hsa-miR-4733-3p_st	1231	hsa-miR-4733-3p_st	0.6582371	0.3573264	1.092177	0.8015894	0.1516182	0.4320902	0.6117244	1.030261	1.020007	0.5440832	0.7197123	1.04755	0.9883214	0.6896875	0.77683	0.7639004	0.7106569	0.7494235	1.410453	1.098627	0.5317942	0.7559539	0.7966005	1.245245	1.188416	0.7778785	1.129431	0.5334662	0.7639004	0.7886541
1232	hsa-miR-4733-5p_st	1232	hsa-miR-4733-5p_st	1.31358	1.672815	1.123589	0.8173577	0.8545097	1.089644	1.515062	0.6222354	1.199334	1.201108	0.88513	1.100012	1.662088	1.550884	1.163212	1.380298	1.40632	1.174349	1.077476	1.211693	2.003756	1.671558	0.52018	1.083613	1.388796	1.263157	0.6574794	0.7872628	2.339579	1.233756
1233	hsa-miR-4734_st	1233	hsa-miR-4734_st	10.08885	9.176977	9.629935	8.519332	9.02001	8.668607	8.696253	8.521464	9.802229	8.91233	9.284259	8.28932	9.945417	10.48402	7.849806	8.592837	8.07866	8.243845	10.65337	8.761263	9.192616	8.813483	8.856155	8.756919	9.455967	9.588698	9.424722	9.279613	8.653909	7.362248
1234	hsa-miR-4735-3p_st	1234	hsa-miR-4735-3p_st	0.8302048	0.7651408	0.6825627	0.7526922	0.4565802	0.7942551	0.8201458	0.7161671	0.7851968	0.7392501	0.7583054	1.064089	1.009084	0.651029	0.7427325	0.9650577	0.6551341	0.5344377	1.073971	0.5202407	1.024532	1.025026	1.193107	1.080533	0.596024	0.9058391	0.2929821	0.7876705	0.7403871	1.314425
1235	hsa-miR-4735-5p_st	1235	hsa-miR-4735-5p_st	0.7752873	0.7070454	0.8214622	0.7461375	0.3895298	0.757473	0.7917975	0.7042342	0.6540477	0.9766737	0.9416498	0.2505277	0.6221219	0.6564227	0.8292302	1.040615	0.4896413	0.4976555	0.4699005	0.818272	0.7074696	0.4699005	0.7178832	1.314492	0.5386809	0.4951457	0.4627705	0.5513097	0.3717841	0.746173
1236	hsa-miR-4736_st	1236	hsa-miR-4736_st	2.600133	1.888853	2.512202	1.804125	1.717045	1.747523	2.048193	1.34283	1.914521	1.356544	1.846068	1.542665	1.696809	1.348108	2.487674	1.923082	2.337351	2.319102	1.470177	1.315419	1.763677	1.505879	1.330047	1.923082	1.719452	1.905051	2.084728	2.101165	1.709809	1.758217
1237	hsa-miR-4737_st	1237	hsa-miR-4737_st	0.7155955	1.087619	1.139297	0.8056324	0.6333343	0.2783012	0.4622494	0.9113675	0.7915851	0.4458239	0.7770066	0.6061199	0.8774962	0.4782519	0.795102	0.5506691	0.7106524	1.310239	0.7665402	1.075308	0.8000743	0.6938292	0.4343799	2.672897	0.6373148	0.795166	0.8774962	0.8987267	1.049716	0.4778543
1238	hsa-miR-4738-3p_st	1238	hsa-miR-4738-3p_st	4.713005	4.124022	4.92887	4.684278	3.901978	3.969401	5.131417	4.198382	4.042434	4.581226	5.222605	4.445648	4.289439	4.391423	4.589198	4.144327	4.7435	5.643335	5.390674	4.841441	4.105441	5.320144	4.126792	1.134419	4.508884	5.296021	4.645941	5.746553	4.469014	2.990096
1239	hsa-miR-4738-5p_st	1239	hsa-miR-4738-5p_st	0.8042769	0.6071746	0.8885082	1.157499	0.6173233	0.2358031	0.8565837	0.6825627	0.8638883	0.7986172	0.4892944	0.2083129	0.5449734	0.8662633	0.8647022	0.5258212	0.7818618	1.032079	0.7097201	0.8836468	0.4837506	0.5993476	0.6571209	1.258802	0.4829901	0.64717	0.7163883	0.800426	0.6408625	0.7236595
1240	hsa-miR-4739_st	1240	hsa-miR-4739_st	11.23325	10.48646	13.22215	9.665638	10.41194	10.77393	10.11878	9.216365	10.54994	10.0725	11.2666	10.37753	10.34597	10.95921	10.17821	10.43416	9.901961	10.02771	11.19468	10.23637	11.18753	10.40504	11.62187	9.914603	11.12197	11.38382	10.44974	12.18697	11.02645	9.62892
[truncated: 493 more rows]
